# Supplementary material for: Single nuclear spin detection and control in a van der Waals material
Source: Nature. 2025 Jul 9;643(8073):943–9. doi: 10.1038/s41586-025-09258-7 (PMC12286849; doi:10.1038/s41586-025-09258-7)
Supplement: Supplementary file 2 — Source Data Fig. 1 [file 41586_2025_9258_MOESM2_ESM.xlsx]

## Sheet: Sheet1
Figure 1(d)		Figure 1(d) inset		Figure 1(e)		Figure 1(e) inset		Figure 1(f)		Figure 1(f) inset		Figure 1(g)		Figure 1(h)		Figure 1(i)				Figure 1(k)
Wavelength (nm)	Intensity (Arb. Unit)	tau (ns)	g2	Wavelength (nm)	Intensity (Arb. Unit)	tau (ns)	g2	Wavelength (nm)	Intensity (Arb. Unit)	tau (ns)	g2	Frequency (GHz)	Contrast (%)	Frequency (GHz)	Contrast (%)	Frequency (GHz)	Contrast (%)			x: B (mT)	y: Frequency (GHz)
545.384	0.128571	-49.9886	1.09741	490.323	0.0699301	-49.9886	1.05872	514.603	0.165242	-50.0054	0.944279	0.04	0.0912	0.02	0.00363333	0.02	0.432			0	97.3	95.36	93.6	90	86.6	83.2	79.6	77.5	74.6	71.2	69.5	67.3	64.8	62.3	60.35	58.75	56.61	54.82	53	51.07	49.46	48	46.4	45.17	42.7	39.82	37.9	35.7	33.4
545.592	0.128571	-49.7894	1.05838	490.538	0.0314685	-49.7894	1.07672	514.811	0.153846	-49.8062	0.958711	0.06	-0.102	0.03	0.1603	0.03	0.144733			0.01	0.99958	0.99985	1.00048	0.97108	1.00064	0.99396	1.00283	0.99566	1.00536	1.00189	1.00581	0.99839	1.00677	0.99915	0.99459	1.01279	0.99742	0.992986	1.01308	1.0031	1.00301	1.0023	0.99723	1.00412	0.99284	0.99862	0.99345	0.9969	0.99185
545.8	0.135714	-49.5902	0.975961	490.753	0.0769231	-49.5902	1.15595	515.019	0.225071	-49.607	0.954588	0.08	0.212367	0.04	-0.0206333	0.04	0.1074			0.02	1.00472	0.99963	0.99532	1.00496	0.99791	0.98368	0.98949	1.00261	0.99749	0.99812	1.01036	0.99706	1.00913	0.99997	1.00784	0.99019	0.99041	1.01091	0.99984	1.00151	1.01164	0.99365	1.00269	1.00232	1.01399	0.99057	1.00872	0.99802	0.99964
546.008	0.128571	-49.391	0.936923	490.968	0.0594406	-49.391	1.05512	515.228	0.162393	-49.4078	0.952526	0.1	-0.192533	0.05	0.119033	0.05	-0.2101			0.03	0.99119	0.98972	0.99957	0.98759	1.00074	1.00703	1.01515	1.0108	0.99374	0.99922	0.99309	1.00553	1.00251	1.01099	1.00318	0.99872	1.01675	1.00095	0.99262	0.99861	0.99716	0.99563	1.00438	0.98602	1.0027	0.99608	1.00771	1.00479	0.99552
546.216	0.142857	-49.1918	1.04536	491.183	0.157343	-49.1918	1.10913	515.436	0.259259	-49.2086	0.942217	0.12	0.0864333	0.06	0.0277	0.06	-0.315833			0.04	1.00954	0.98874	0.99736	1.00271	1.00598	1.00118	0.99885	1.00128	1.00704	1.01408	1.00058	1.00228	0.99762	1.01385	0.99071	1.00088	0.99308	1.00815	1.00063	0.99859	1.00151	1.0076	0.99405	0.99882	1.00561	1.00033	0.99969	1.01114	0.99938
546.424	0.0785714	-48.9926	0.997649	491.398	0.0874126	-48.9926	0.990299	515.644	0.168091	-49.0094	0.96902	0.14	-0.3417	0.07	-0.0285667	0.07	-0.4465			0.05	1.00977	1.00037	1.00522	0.99412	0.99647	0.99869	0.99042	0.97561	0.97924	1.00984	1.00158	0.99556	1.00273	0.99454	1.01182	1.00338	1.00772	1.00423	1.00261	0.99423	0.99344	1.00415	1.0009	1.00161	0.9998	1.03245	1.00905	1.01511	1.02037
546.632	0.135714	-48.7934	1.02801	491.613	0.0699301	-48.7934	1.22797	515.852	0.156695	-48.8102	0.975205	0.16	-0.0358	0.08	-0.217833	0.08	-0.295433			0.06	1.00382	0.99583	0.99191	1.00539	1.00258	0.99956	1.00554	0.99709	0.99797	0.99676	0.99996	1.00802	1.00335	1.00518	1.00796	0.99988	1.00386	1.00475	1.00306	1.0079	0.99434	1.0186	1.00918	0.99669	1.01188	1.01528	1.01236	1.00479	1.02552
546.84	0.0928571	-48.5942	0.980299	491.828	0.0734266	-48.5942	1.01551	516.06	0.162393	-48.611	0.954588	0.18	-0.206	0.09	-0.400467	0.09	-0.210667			0.07	0.99695	0.99129	0.98846	1.01307	1.00789	0.98823	1.00338	1.00225	0.98903	0.99937	1.00156	0.98871	1.01342	1.00111	1.00528	0.98862	0.98922	1.00607	0.9958	1.01431	1.00822	1.00679	0.99847	1.00515	1.00929	1.00841	1.00325	1.00009	1.03557
547.048	0.0928571	-48.395	0.902222	492.043	0.0524476	-48.395	1.01191	516.268	0.148148	-48.4118	0.960773	0.2	-0.0239333	0.1	0.135767	0.1	-0.00766667			0.08	1.00288	1.00211	1.01161	1.00754	1.00505	0.99402	1.00562	1.00912	0.99878	1.00685	1.00228	0.99111	0.99484	0.98285	0.99498	1.0024	0.99821	1.00234	0.99986	0.99625	0.99952	0.99968	1.00835	1.01335	1.01577	1.02519	1.00219	1.00325	1.03439
547.256	0.157143	-48.1958	0.971623	492.258	0.132867	-48.1958	1.17756	516.476	0.213675	-48.2126	0.993761	0.22	-0.212033	0.11	0.0997	0.11	0.0603667			0.09	1.00925	0.99845	1.02653	0.99552	0.9779	0.99665	0.99872	1.0064	0.99593	1.00613	0.98984	1.01296	1.00376	0.9895	1.00624	1.00277	1.00454	1.0033	0.98749	1.00413	1.00302	1.0142	0.99713	0.99045	0.99812	1.03615	1.00741	1.00706	1.04942
547.464	0.114286	-47.9966	1.0497	492.473	0.111888	-47.9966	1.01911	516.685	0.230769	-48.0134	0.958711	0.24	-0.0238333	0.12	0.174167	0.12	0.395933			0.1	0.99526	0.99376	0.99896	0.99935	1.00515	0.98999	1.00886	1.00608	1.00955	1.00967	1.00411	1.0036	0.99879	0.99563	1.01185	0.98871	0.98999	1.00124	0.9918	0.99958	1.00637	0.99477	1.00144	1.0094	0.99845	1.05061	1.00366	0.99235	1.02768
547.672	0.135714	-47.7974	0.94126	492.688	0.0594406	-47.7974	1.05872	516.893	0.156695	-47.8142	0.900983	0.26	-0.182967	0.13	-0.0525	0.13	0.387933			0.11	0.99793	1.00045	1.01002	0.99667	0.99764	1.00132	1.00138	1.0038	0.99526	0.99076	1.00575	0.98915	0.99451	0.97997	1.00693	1.0164	1.00189	1.00324	1.00751	1.00718	1.01201	1.0101	0.99833	1.02529	1.01197	1.04066	1.00941	0.99453	1.03098
547.88	0.1	-47.5982	0.984636	492.903	0.0559441	-47.5982	1.09113	517.101	0.145299	-47.615	0.915415	0.28	-0.154733	0.14	-0.6674	0.14	0.173733			0.12	1.00681	0.99253	0.99585	0.98891	0.9942	0.99507	0.99696	0.99856	1.00005	1.01378	0.99822	0.99008	0.99338	0.99842	1.00128	1.00316	0.9987	1.00259	1.00055	1.0002	0.9989	0.99803	1.00905	1.00981	1.0095	1.03006	0.99547	1.0064	1.02161
548.088	0.121429	-47.399	0.993311	493.118	0.15035	-47.399	1.14154	517.309	0.19943	-47.4158	0.962835	0.3	-0.279733	0.15	-0.564233	0.15	-0.140433			0.13	0.99883	0.98833	1.0066	0.99515	1.01613	0.99884	0.99759	1.00179	0.99264	1.0014	0.99838	0.99797	0.99416	0.99786	0.99482	0.99427	0.999	0.995233	1.00116	1.00271	1.00028	1.00117	1.0127	1.00187	1.02853	1.01144	0.99125	1.00454	1.0205
548.296	0.114286	-47.1998	1.10175	493.333	0.0839161	-47.1998	0.972293	517.517	0.17094	-47.2166	0.995823	0.32	-0.1755	0.16	-0.313567	0.16	-0.4857			0.14	1.00156	1.00605	1.00181	0.99793	1.00245	0.99806	1.01218	1.00913	0.99797	0.99761	0.99743	1.02575	1.0089	1.00214	0.9954	1.00884	1.00608	0.998329	1.00989	0.99048	0.99873	0.99833	0.99332	1.01125	1.04729	0.99873	1.01154	1.00109	1.01407
548.504	0.142857	-47.0006	1.07139	493.548	0.0839161	-47.0006	1.06592	517.725	0.173789	-47.0174	1.035	0.34	-0.2106	0.17	0.266333	0.17	-0.6534			0.15	1.00124	0.99379	0.98804	0.99877	1.01348	0.98242	1.00001	1.00827	1.01025	0.99894	0.99769	1.01039	0.98996	1.00894	0.99916	0.98991	0.99616	0.993601	1.00768	1.01103	1.00161	1.03284	1.00213	1.01576	1.05795	1.0297	1.00146	0.99669	1.00908
548.712	0.0928571	-46.8014	1.02367	493.763	0.041958	-46.8014	1.14154	517.933	0.133903	-46.8182	1.01026	0.36	-0.237867	0.18	-0.180433	0.18	-0.557233			0.16	1.00791	0.9892	1.00828	0.99589	0.98375	0.99553	1.0082	1.00444	0.9972	0.99538	1.0168	1.00643	1.00238	1.00096	1.00106	1.00271	1.00458	1.0039	0.98941	1.0059	0.99647	1.00655	1.01343	1.00901	1.06514	1.01115	0.9941	0.99822	1.01211
548.92	0.128571	-46.6022	1.12344	493.978	0.129371	-46.6022	1.13074	518.142	0.239316	-46.619	0.93397	0.38	0.00876667	0.19	-0.1801	0.19	-0.654			0.17	1.00496	0.99147	0.99544	1.00542	0.99603	0.99635	0.99936	0.998	1.00573	1.00156	1.00257	0.99531	1.00633	1.00966	1.00633	0.99973	0.99952	1.00941	1.00211	0.99915	1.00891	0.99961	1.00101	1.02751	1.07603	1.01468	0.99909	0.99581	1.01214
549.128	0.135714	-46.403	1.0844	494.194	0.0734266	-46.403	0.947086	518.35	0.179487	-46.4198	1.0886	0.4	0.325733	0.2	-0.0527667	0.2	-0.301067			0.18	1.00201	0.99175	0.99747	0.99363	1.00521	0.99396	1.01491	0.99835	1.00519	1.01066	1.00189	0.99174	0.98797	0.99737	1.0036	1.00064	0.99986	0.988795	1.00253	1.00846	1.00321	1.00111	1.00298	1.0319	1.05837	1.01043	1.00098	1.00196	1.00832
549.336	0.107143	-46.2038	1.07573	494.409	0.0174825	-46.2038	1.01911	518.558	0.11396	-46.2206	1.03912	0.42	0.170967	0.21	0.2088	0.21	0.109933			0.19	1.00406	0.99722	0.99581	1.00289	1.00977	1.00397	0.99305	1.00219	0.99251	0.99155	0.99895	1.00226	1.00199	0.98756	0.99692	0.99955	1.00807	0.995636	1.00979	1.03858	1.00651	1.00602	1.01208	1.02686	1.04972	1.00194	1.00661	1.005	0.99881
549.544	0.0928571	-46.0046	0.936923	494.624	0.0524476	-46.0046	1.09473	518.766	0.150997	-46.0214	0.917477	0.44	-0.0253	0.22	0.3718	0.22	0.5023			0.2	0.98667	0.99693	1.01254	0.99074	0.991	0.99389	1.0006	1.00208	1.00911	0.99442	1.0059	0.99541	1.01079	1.00967	1.01104	1.01361	1.0088	1.01079	0.998	1.02906	1.0026	1.01442	1.00538	1.05472	1.02922	1.01154	0.9949	0.9936	0.9995
549.752	0.1	-45.8054	1.05838	494.839	0.0629371	-45.8054	1.05512	518.974	0.159544	-45.8222	0.892736	0.46	-0.2533	0.23	0.0446667	0.23	0.638667			0.21	1.01189	1.00193	0.99318	1.00875	0.999	1.00108	1.00635	1.00504	0.99185	0.99562	0.9848	1.0037	1.00051	1.00119	1.00421	1.01074	0.98569	0.998306	1.02236	1.00166	0.99688	1.011	1.00908	1.05883	1.01603	1.0087	1.00804	0.99326	1.00573
549.96	0.114286	-45.6062	0.871858	495.054	0.0314685	-45.6062	1.05152	519.182	0.133903	-45.623	0.971082	0.48	0.0314	0.24	0.0160667	0.24	-0.176633			0.22	0.99584	0.98726	1.00076	0.99907	1.00527	1.00157	1.0046	0.99576	1.00573	1.00409	0.99919	1.00677	0.99971	0.9954	1.01538	0.9913	0.99896	1.01152	1.03579	1.00457	0.99941	1.01389	1.01321	1.07304	0.99893	1.00229	0.99314	1.00131	1.00629
550.168	0.0928571	-45.407	1.04103	495.269	0.0664336	-45.407	1.04792	519.391	0.176638	-45.4238	1.00407	0.5	0.124	0.25	-0.178267	0.25	-0.3645			0.23	1.00566	0.98719	1.00176	0.99999	1.01258	0.985	1.00253	0.98396	1.00587	0.99697	0.99616	0.99525	1.00761	1.01456	0.99227	0.99785	1.00691	1.00109	1.00448	0.98566	1.00803	1.02113	1.02734	1.07328	1.0098	0.98837	0.99823	0.98895	1.01112
550.376	0.121429	-45.2078	1.05404	495.484	0.0769231	-45.2078	1.15955	519.599	0.17094	-45.2246	0.971082	0.52	0.240333	0.26	0.2462	0.26	-0.130167			0.24	1.01668	0.99989	0.99344	1.00385	0.99631	1.00816	1.01563	1.00439	1.00869	1.00747	1.01172	0.99331	1.00239	0.99138	1.00724	1.01068	0.98757	1.05298	1.00122	1.00661	1.00924	1.02007	1.04939	1.07305	1.01379	0.99331	1.0139	1.00053	1.0147
550.584	0.121429	-45.0086	0.92391	495.699	0.0559441	-45.0086	1.02631	519.807	0.14245	-45.0254	0.919538	0.54	0.1184	0.27	0.49	0.27	0.0242667			0.25	1.00238	0.99224	0.99675	1.00154	0.99066	1.00801	0.9907	1.01563	0.99462	1.00038	0.99665	1.00921	0.99604	0.99455	1.00012	0.99629	1.00566	1.00468	1.00232	1.00234	0.99769	1.02205	1.04603	1.07038	1.0066	1.00294	0.9981	1.01089	1.00854
550.792	0.157143	-44.8094	1.04536	495.914	0.0559441	-44.8094	1.08033	520.015	0.162393	-44.8262	0.867995	0.56	0.2794	0.28	0.405667	0.28	0.0428			0.26	0.99158	1.00499	0.99555	1.00002	0.99342	1.00167	1.00936	0.98838	1.01201	0.9995	1.00746	1.00087	0.9984	1.00873	0.99543	1.00161	1.01455	0.995489	1.00221	1.00815	1.01062	1.02691	1.07549	1.05206	1.01386	1.00332	0.99005	0.99718	0.99512
551	0.135714	-44.6102	0.945598	496.129	0.0699301	-44.6102	1.09473	520.223	0.173789	-44.627	0.997885	0.58	0.4714	0.29	0.152433	0.29	-0.382933			0.27	1.00786	1.00505	0.99573	1.00568	1.00044	1.02032	0.97668	1.01708	0.99294	1.00673	0.99587	1.00373	1.009	1.00411	1.00127	0.99684	1.035	1.00257	1.00147	0.99065	1.01557	1.05308	1.06574	1.02865	1.01305	1.01687	1.00117	1.01111	0.99974
551.208	0.135714	-44.411	1.01066	496.344	0.0594406	-44.411	1.0047	520.431	0.145299	-44.4278	0.913353	0.6	0.636333	0.3	0.636767	0.3	0.0136			0.28	0.99394	0.99929	0.99605	1.01021	1.00163	1.00051	1.00523	0.992	1.00513	0.99826	1.00604	0.99083	1.00698	1.00186	0.99994	1.01615	1.00457	0.99969	1.01185	1.01894	1.01018	1.04394	1.05424	1.03331	1.00792	0.99487	1.00491	1.00464	1.0014
551.416	0.164286	-44.2118	0.997649	496.559	0.0979021	-44.2118	1.07312	520.639	0.162393	-44.2286	0.964897	0.62	0.570667	0.31	0.218267	0.31	-0.0150667			0.29	0.99844	1.00068	1.00879	1.00487	1.00656	1.01003	1.00941	1.00827	1.011	0.99424	0.99446	1.00626	0.98215	1.0062	1.0002	1.03286	1.00673	1.01001	1.00428	1.01192	1.00622	1.06885	1.03914	1.01702	1.00821	0.99835	0.99881	1.00055	1.01228
551.624	0.0857143	-44.0126	1.15814	496.774	0.0629371	-44.0126	1.04071	520.848	0.148148	-44.0294	1.01026	0.64	0.49	0.32	0.0883333	0.32	0.459333			0.3	0.99733	0.98925	1.00351	1.00088	0.98546	1.00286	0.99657	1.00789	0.99586	0.99467	1.00039	1.0157	0.98817	0.99651	1.01196	1.01236	0.99968	1.00944	1.00226	1.01034	1.01528	1.08647	1.02996	1.02433	1.00333	1.00697	0.99051	1.00132	1.00224
551.832	0.121429	-43.8134	1.01066	496.989	0.0664336	-43.8134	1.08753	521.056	0.173789	-43.8302	1.05768	0.66	1.32	0.33	-0.246333	0.33	0.390333			0.31	0.98063	0.98846	1.00236	0.99643	0.98447	0.99016	1.00832	1.00391	0.99261	1.00225	0.98961	1.00372	0.99919	1.01639	1.00636	1.00276	1.01127	1.01221	1.01118	1.01127	1.02232	1.0785	1.01259	1.01287	1.00937	0.99164	0.99129	0.99593	0.99851
552.04	0.114286	-43.6142	1.10609	497.204	0.0909091	-43.6142	0.990299	521.264	0.210826	-43.631	1.02056	0.68	2.07833	0.34	0.1125	0.34	0.655			0.32	0.99873	0.99814	0.99189	1.00215	1.01115	1.00101	1.00644	1.00223	1.00711	0.99337	1.00387	0.98343	1.01157	0.99364	1.02228	0.99628	1.01079	1.00305	0.99798	1.01716	1.03362	1.06695	1.0041	1.01317	0.99274	1.00852	0.99121	0.99274	1.00908
552.248	0.171429	-43.415	1.01066	497.419	0.0664336	-43.415	1.15595	521.472	0.185185	-43.4318	0.999946	0.7	2.18267	0.35	0.0408667	0.35	0.1411			0.33	0.99427	1.00393	1.00278	1.00709	1.01311	1.00389	0.98893	1.01818	1.00174	0.98812	0.99655	0.98948	1.00403	0.99261	1.0022	1.00572	0.99915	1.00804	0.99043	1.01225	1.04407	1.04713	1.00546	1.01097	0.9958	0.99864	1.00036	1.0002	0.98883
552.456	0.142857	-43.2158	0.962948	497.634	0.0664336	-43.2158	1.04792	521.68	0.225071	-43.2326	1.01232	0.72	1.51633	0.36	0.1002	0.36	0.0182333			0.34	0.98855	0.98632	1.00054	0.99589	1.0012	1.00018	0.99745	0.99108	1.00394	1.00212	0.99275	1.01063	1.00338	1.01635	0.99536	1.00658	1.00723	1.00839	1.00533	1.02128	1.06439	1.04779	1.00517	1.00798	1.00612	1.00531	1.00069	0.99823	0.99276
552.664	0.178571	-43.0166	1.07573	497.849	0.041958	-43.0166	1.07672	521.888	0.185185	-43.0334	0.977267	0.74	0.827667	0.37	-0.438967	0.37	0.255567			0.35	1.001	0.99301	0.99508	0.99193	0.99247	0.99115	1.00526	1.00986	1.00537	0.99253	0.98818	0.99555	1.01447	1.02441	1.00113	1.00219	1.00467	1.00499	1.00788	1.03806	1.0763	1.02737	1.01052	0.99872	1.00042	1.00662	0.99951	0.99713	1.00534
552.872	0.164286	-42.8174	1.08006	498.065	0.0699301	-42.8174	1.11274	522.096	0.213675	-42.8342	0.952526	0.76	1.11033	0.38	-0.2697	0.38	0.744133			0.36	1.00459	0.99727	0.99146	1.01227	0.993	1.00624	0.98119	1.00414	0.99841	0.99835	1.00944	1.00458	0.99488	0.99047	1.01433	1.00983	1.01202	1.00841	1.01399	1.05868	1.04713	1.02863	1.01262	1.00934	0.99516	0.99778	0.99593	1.01154	0.9976
553.08	0.121429	-42.6182	1.07573	498.28	0.0734266	-42.6182	0.972293	522.305	0.213675	-42.635	0.989638	0.78	1.269	0.39	-0.782633	0.39	0.625567			0.37	0.99796	0.99262	1.00416	0.99096	1.00217	1.01052	0.99916	1.00876	1.00324	1.00291	1.00318	1.0054	1.00523	1.00813	1.01262	1.00218	1.00212	1.00958	1.00266	1.06684	1.03534	1.00459	0.99553	1.00851	1.00449	1.00507	1.00046	0.99783	1.01001
553.288	0.0571429	-42.419	1.0844	498.495	0.034965	-42.419	1.12354	522.513	0.19943	-42.4358	1.01026	0.8	1.80733	0.4	-0.681567	0.4	0.256233			0.38	1.00767	1.00575	1.0097	0.98988	0.99183	1.0093	0.99838	0.98874	0.98387	1.00868	1.00525	0.99632	1.04046	0.98824	1.00018	0.99335	0.9901	1.01487	1.00569	1.07331	1.01998	1.013	1.00147	1.00349	1.01529	0.99528	1.00632	1.01028	0.99472
553.496	0.135714	-42.2198	1.12344	498.71	0.0769231	-42.2198	1.08393	522.721	0.2849	-42.2366	0.96902	0.82	1.61333	0.41	-0.873967	0.41	0.126233			0.39	0.99825	0.98845	1.00054	0.99637	1.01281	0.99201	0.99181	1.00257	0.99544	0.98742	0.99372	1.00315	1.00544	0.99554	0.99262	1.00293	1.0014	1.0174	1.02663	1.08954	1.01259	1.00139	0.98736	1.01726	0.99857	0.99538	0.99716	1.00057	0.99741
553.704	0.164286	-42.0206	1.0844	498.925	0.0524476	-42.0206	0.918277	522.929	0.188034	-42.0374	0.977267	0.84	2.391	0.42	-0.2657	0.42	-0.0377667			0.4	1.00338	1.00315	1.00728	0.9927	1.01721	0.99325	0.98848	1.00143	0.99565	1.01844	1.00251	0.99663	0.99452	0.99274	1.00086	1.00915	1.00268	1.01283	1.049	1.09006	1.00863	1.01367	0.99885	1.00735	1.01185	1.00834	1.00095	1.00685	0.99786
553.912	0.135714	-41.8214	1.03669	499.14	0.0629371	-41.8214	1.06232	523.137	0.250712	-41.8382	0.950464	0.86	2.201	0.43	-0.111167	0.43	-0.231033			0.41	1.01925	0.98628	0.99975	0.99838	1.00269	0.99033	0.99561	1.00635	0.99696	0.98214	0.99857	1.03035	0.99586	0.99127	1.00038	0.99848	0.99763	1.02268	1.04594	1.07491	1.00501	1.01859	1.00235	0.98934	0.99802	0.99826	1.01306	1.00523	1.01085
554.12	0.214286	-41.6222	0.980299	499.355	0.125874	-41.6222	1.08393	523.345	0.367521	-41.639	0.977267	0.88	2.446	0.44	0.0848667	0.44	-0.474367			0.42	0.99368	0.99716	1.00463	0.99892	0.99884	1.01123	0.99213	0.98972	0.99307	1.00267	1.00106	1.00989	1.01012	0.98977	1.00086	0.99306	1.00809	1.01611	1.05395	1.05142	1.01613	1.01053	1.01059	1.00011	0.99548	0.99696	0.99142	1.00782	0.9998
554.328	0.128571	-41.423	0.980299	499.57	0.0629371	-41.423	1.03711	523.553	0.264957	-41.4398	0.925724	0.9	1.331	0.45	-0.228467	0.45	-0.261			0.43	1.01564	0.99456	0.99714	1.01056	1.00525	1.01156	0.98558	1.00886	0.99556	0.99488	1.00111	1.00411	1.00931	1.01099	1.00788	1.0087	1.00588	1.01955	1.07762	1.03815	1.01195	1.0141	1.00401	0.9936	0.99138	0.99597	0.99835	0.99468	0.99895
554.536	0.135714	-41.2238	1.01066	499.785	0.0559441	-41.2238	1.01551	523.762	0.270655	-41.2406	0.954588	0.92	0.784333	0.46	0.0111	0.46	-0.0344			0.44	1.00487	1.00079	1.0116	0.99374	1.00622	0.99475	0.99083	1.00446	0.996	1.00136	1.02834	0.9951	0.99792	0.9959	1.00602	0.99351	1.01057	1.03774	1.0683	1.03361	1.00424	1.00594	0.99846	0.99021	0.98958	0.99263	0.98758	1.00179	1.00295
554.744	0.171429	-41.0246	1.02367	500	0.034965	-41.0246	1.04071	523.97	0.259259	-41.0414	0.964897	0.94	0.104967	0.47	-0.219667	0.47	-0.0828333			0.45	0.99732	1.00705	0.9978	1.00463	0.99978	0.9968	0.98939	1.00452	0.98835	0.99958	0.99655	0.97836	0.99048	0.99565	0.99995	1.01651	1.0182	1.05377	1.07026	1.03705	1.00498	1.00615	1.00451	1.00628	1.01838	1.00482	0.99119	1.00814	1.00917
554.952	0.157143	-40.8254	1.05404	500.215	0.0664336	-40.8254	0.972293	524.178	0.245014	-40.8422	0.946341	0.96	0.1253	0.48	-0.4638	0.48	-0.101333			0.46	0.99814	1.00062	0.98225	0.99193	1.00342	0.98703	1.00931	1.00019	1.0103	0.99944	1.0063	0.99445	0.99183	1.00159	1.01145	1.00778	1.02402	1.07747	1.04402	1.02465	0.99787	1.01128	0.98902	1.00136	0.99809	0.99955	1.006	0.99927	0.99828
555.16	0.164286	-40.6262	1.10609	500.43	0.0559441	-40.6262	1.07672	524.386	0.242165	-40.643	1.00613	0.98	0.130967	0.49	-0.4628	0.49	0.0473333			0.47	1.00239	1.00946	1.01878	0.9984	0.99692	0.98917	1.00206	1.00534	1.00932	1.0062	0.99926	1.00354	1.00172	1.00309	1.00748	1.00937	1.01903	1.09159	1.03899	1.00884	1.01217	0.99427	0.99139	0.99922	1.0034	1.00768	0.9993	1.00157	1.00148
555.368	0.114286	-40.427	0.997649	500.645	0.0594406	-40.427	1.10193	524.594	0.293447	-40.4438	1.01644	1	0.416333	0.5	0.1912	0.5	0.0524667			0.48	1.00975	1.0013	0.98431	0.99142	1.00325	0.99325	0.99953	0.99722	0.99204	1.02619	0.99589	0.99296	0.99671	0.98873	0.99886	1.00917	1.02166	1.08806	1.03072	1.01069	1.00812	1.00323	1.01185	1.00551	1.00314	0.99911	1.00867	0.99705	1.00279
555.576	0.185714	-40.2278	1.02367	500.86	0.048951	-40.2278	1.0047	524.802	0.230769	-40.2446	0.960773	1.02	0.377333	0.51	0.3701	0.51	-0.140967			0.49	0.99945	1.0008	0.99154	0.99517	1.00213	1.00598	0.99186	0.9938	0.9975	1.00993	1.00581	0.98402	0.997	0.99427	1.00888	1.01467	1.04736	1.08869	1.01726	1.00609	0.99934	1.01128	0.98677	1.00129	1.01112	1.00763	1.00821	1.00379	1.00046
555.784	0.185714	-40.0286	1.09741	501.075	0.0454545	-40.0286	1.07672	525.01	0.236467	-40.0454	1.01644	1.04	0.367333	0.52	0.1141	0.52	-0.3243			0.5	0.98564	0.99881	0.99667	1.00755	1.0067	0.99214	1.01258	0.99621	1.00109	0.99997	0.99058	0.99038	1.00118	1.00904	0.99918	1.01494	1.05302	1.08254	1.02343	1.01119	0.996468	1.003	1.00346	0.99745	0.98773	1.00644	0.99595	1.0032	0.99241
555.992	0.157143	-39.8294	1.1538	501.29	0.0559441	-39.8294	1.02991	525.219	0.245014	-39.8462	0.847377	1.06	0.0933	0.53	-0.2974	0.53	-0.356			0.51	0.992	1.00475	1.00883	0.99031	1.01628	1.00796	0.99381	1.0029	1.03111	0.99075	0.99421	1.00691	1.00735	1.01131	1.00286	1.02738	1.06994	1.04864	1.00922	0.9971	1.00034	1.0061	1.00002	0.99415	0.98959	1.00854	1.00811	1.00594	1.00705
556.2	0.157143	-39.6302	0.988974	501.505	0.0314685	-39.6302	1.09473	525.427	0.239316	-39.647	0.985514	1.08	0.0343	0.54	-0.412333	0.54	-0.224067			0.52	0.9846	0.98537	1.00872	1.00545	0.99539	0.99408	1.00161	1.00457	1.02321	1.00296	1.00409	0.9921	0.99073	0.99687	1.0021	1.01761	1.09385	1.03939	1.01227	1.0003	0.997238	1.01551	0.99244	0.99477	1.00588	1.0067	1.0115	0.9986	1.00785
556.408	0.2	-39.431	1.10609	501.72	0.027972	-39.431	1.13434	525.635	0.207977	-39.4478	0.999946	1.1	0.186967	0.55	-0.313	0.55	-0.3558			0.53	1.00399	1.00584	1.00477	0.99646	1.02003	0.99326	1.00053	0.99998	0.9823	1.00495	0.99897	0.98837	1.00431	0.99213	1.01308	1.02662	1.1119	1.02576	1.0036	1.00739	1.01016	1.0003	0.99327	1.00035	0.9941	1.00307	0.99913	1.0064	1.00236
556.616	0.171429	-39.2318	1.04536	501.935	0.129371	-39.2318	1.05872	525.843	0.319088	-39.2486	0.900983	1.12	0.266	0.56	-0.0285	0.56	-0.374933			0.54	0.99068	1.00584	0.9981	0.99076	0.99364	0.99917	1.00129	0.99138	0.99513	0.99835	0.99033	1.00822	1.001	0.98677	1.00723	1.03471	1.0862	1.01564	0.99333	1.0039	1.00212	1.00287	1.00431	1.00986	1.00054	1.00251	1.00933	0.99801	1.00444
556.824	0.192857	-39.0326	0.932585	502.151	0.0559441	-39.0326	0.925479	526.051	0.22792	-39.0494	1.07417	1.14	0.2334	0.57	-0.1884	0.57	-0.564667			0.55	1.01394	1.00086	0.99482	0.98974	1.01092	1.00486	1.00344	1.04071	1.00122	1.0153	1.00849	1.00308	0.99438	0.9908	1.00882	1.03538	1.06163	1.01658	1.00741	1.01462	1.00428	0.99837	0.99577	1.00814	1.0076	1.00767	0.98586	1.00537	0.99133
557.032	0.185714	-38.8334	0.863183	502.366	0.0874126	-38.8334	1.07312	526.259	0.279202	-38.8502	0.999946	1.16	0.1044	0.58	-0.0380667	0.58	-0.2296			0.56	0.9946	0.98689	1.00092	1.00664	0.99618	0.98961	0.99527	1.0144	1.01576	1.00077	0.99323	1.00834	1.00521	0.99347	0.99562	1.06731	1.05217	1.01763	1.00703	1.00459	1.00182	0.99938	1.00239	1.00456	1.00273	1.00365	0.99678	1.00277	1.0031
557.24	0.171429	-38.6342	1.1191	502.581	0.0734266	-38.6342	1.04792	526.467	0.225071	-38.651	1.01026	1.18	-0.0046	0.59	-0.4567	0.59	-0.219967			0.57	0.99013	0.99318	0.99874	1.00088	0.9939	1.00696	0.99954	1.0062	0.99728	1.007	1.00319	0.99981	1.00873	0.99707	1.00046	1.08333	1.0425	1.02149	0.99518	1.00638	0.998265	1.00334	1.00303	0.99265	1.00402	0.99877	0.99912	0.99173	0.99522
557.448	0.15	-38.435	0.962948	502.796	0.0594406	-38.435	0.965091	526.676	0.202279	-38.4518	0.915415	1.2	0.00283333	0.6	-0.0496333	0.6	0.341167			0.58	0.98415	1.00237	1.00766	0.99036	0.98665	1.0112	0.99909	0.9873	0.99565	1.00678	1.00905	1.00064	0.9922	0.99119	0.99541	1.08688	1.04156	1.00499	1.01168	1.00916	1.006	1.00992	1.00551	0.99188	1.01487	1.00339	1.01496	0.99699	0.99898
557.656	0.135714	-38.2358	1.04536	503.011	0.0384615	-38.2358	1.02991	526.884	0.190883	-38.2526	1.0618	1.22	0.00816667	0.61	-0.321	0.61	0.311167			0.59	1.00582	1.00773	1.00823	0.9895	0.99766	1.0099	1.03941	0.99693	0.99877	0.99631	1.00478	1.0079	0.9992	0.99701	1.00278	1.09433	1.03807	1.00315	1.00837	0.99757	0.996618	0.98428	1.00013	1.00463	0.99996	1.00712	1.00755	0.99526	0.98789
557.864	0.135714	-38.0366	1.15814	503.226	0.027972	-38.0366	1.11274	527.092	0.179487	-38.0534	0.983452	1.24	0.00456667	0.62	-0.0517	0.62	0.851333			0.6	1.00165	1.00109	1.00061	1.00619	0.98494	0.99042	1.00611	0.99215	0.99286	0.99534	1.01574	0.997	0.99414	0.98913	1.00634	1.08056	1.02525	1.01462	0.99599	1.0002	1.00208	0.98957	1.01221	1.01603	1.00014	1.00352	1.00616	1.00377	0.9972
558.072	0.0785714	-37.8374	1.01066	503.441	0.0559441	-37.8374	1.24958	527.3	0.202279	-37.8542	0.981391	1.26	0.0394	0.63	0.270967	0.63	0.698667			0.61	1.0124	0.98737	1.00884	1.00444	1.00073	1.00677	0.99867	0.99998	1.00529	1.00874	0.99382	1.00444	1.01129	1.00806	1.01816	1.04745	1.02124	1.0018	0.98782	1.00591	0.998596	1.01229	1.00732	1.00829	1.01158	0.99781	1.00251	1.00047	1.00601
558.28	0.142857	-37.6382	1.00199	503.656	0.0559441	-37.6382	1.10193	527.508	0.190883	-37.6551	0.993761	1.28	0.0777333	0.64	1.074	0.64	0.561667			0.62	0.98906	1.00603	1.00174	0.9959	0.99274	0.99838	1.00209	0.98319	0.98735	0.99891	1.00476	1.00324	0.99783	0.99485	1.04593	1.02637	1.00897	1.00846	1.00935	1.00589	1.0057	1.00891	1.0044	1.00126	1.01312	1.00868	0.9949	0.99538	0.98563
558.488	0.171429	-37.439	1.11043	503.871	0.0699301	-37.439	1.01551	527.716	0.19943	-37.4559	0.905106	1.3	0.204333	0.65	1.69	0.65	0.207667			0.63	0.99748	1.00299	0.98869	1.00483	0.99943	1.01877	1.00874	0.98905	1.01643	0.99665	0.99731	0.99176	0.99126	1.00525	1.07139	1.02857	0.9962	1.00965	1.01219	0.99585	1.00696	1.01312	0.99731	0.99732	1.00946	1.00134	0.99971	0.99705	1.00017
558.696	0.0642857	-37.2398	1.14079	504.086	0.0559441	-37.2398	1.09473	527.924	0.179487	-37.2567	1.03087	1.32	0.214333	0.66	2.51033	0.66	0.282667			0.64	0.99803	0.99829	0.99042	1.00704	1.00519	1.00502	0.98856	1.00644	0.99148	1.00255	1.00028	1.0051	1.0054	1.00903	1.06783	1.03719	1.01197	0.995636	1.02062	0.98909	1.00538	0.9985	1.00521	0.99947	1.00126	0.99055	1.00015	1.00831	0.9842
558.904	0.128571	-37.0406	1.015	504.301	0.0699301	-37.0406	0.936282	528.133	0.159544	-37.0575	1.035	1.34	0.116667	0.67	3.88333	0.67	0.212			0.65	0.99913	0.99597	0.99802	1.00521	1.00352	0.99918	0.98407	1.00086	1.00859	0.99693	1.00672	0.99882	0.9936	1.0252	1.04921	1.0141	1.00818	1.01418	1.00089	1.00254	1.00504	1.01335	1.00486	0.9978	1.00335	1.00737	1.00007	0.99966	0.99118
559.112	0.121429	-36.8414	0.902222	504.516	0.0874126	-36.8414	1.17035	528.341	0.230769	-36.8583	1.1154	1.36	0.00453333	0.68	6.30867	0.68	0.143933			0.66	1.02052	0.99673	0.99805	1.01649	0.99785	0.99284	0.99653	1.00172	0.9878	0.99066	1.00909	0.99335	1.01177	1.01602	1.04535	1.0217	1.00313	1.01074	1.00898	1.00457	1.0032	1.00124	1.0004	0.99373	0.9967	1.00728	1.0059	0.99885	0.99313
559.32	0.128571	-36.6422	0.910897	504.731	0.048951	-36.6422	1.09833	528.549	0.165242	-36.6591	1.04943	1.38	0.0985333	0.69	7.74867	0.69	0.130933			0.67	1.02511	0.98203	0.99721	1.00262	1.01253	1.00267	0.99661	1.01133	0.99691	0.9908	0.99325	0.99356	1.01039	1.03455	1.02751	0.99495	1.00432	1.00664	1.00309	1.00883	1.00895	1.00598	0.99991	1.02343	0.99532	0.99622	1.01334	1.00343	1.00534
559.527	0.15	-36.443	1.10609	504.946	0.0769231	-36.443	1.08033	528.757	0.159544	-36.4599	0.88655	1.4	0.103533	0.7	7.84233	0.7	0.1216			0.68	1.00476	1.00159	1.01112	0.99227	1.03854	0.99537	1.0011	1.01878	1.00597	0.99938	1.00182	1.01023	1.00202	1.06712	1.02086	1.0056	0.9946	1.00548	0.98981	1.016	1.0144	0.99722	1.02175	1.004	1.00542	1.00993	0.99472	1.00671	1.00387
559.735	0.178571	-36.2438	1.04536	505.161	0.0594406	-36.2438	1.03711	528.965	0.156695	-36.2607	1.0453	1.42	0.225333	0.71	6.502	0.71	0.418			0.69	0.992	0.99899	0.99973	0.99126	1.01975	1.0112	1.00052	1.00061	0.99999	1.00561	0.99764	1.0094	1.01918	1.09099	1.0125	1.01279	1.00225	0.997773	1.0075	1.00042	1.00413	1.01185	1.0146	0.99889	0.99806	0.99405	1.00486	0.99679	1.00933
559.943	0.1	-36.0446	1.11043	505.376	0.0804196	-36.0446	1.04431	529.173	0.162393	-36.0615	0.966958	1.44	0.145667	0.72	4.714	0.72	0.984333			0.7	0.99981	0.99207	1.00194	1.00563	0.98521	1.00641	0.98913	0.99604	0.99362	1.0148	0.99578	1.00807	1.02227	1.07378	1.01722	1.00576	1.01666	0.997362	1.01347	1.01606	1.00454	1.00023	1.01026	1.00718	1.00108	0.99653	1.00025	1.00839	1.005
560.151	0.142857	-35.8454	1.03669	505.591	0.136364	-35.8454	1.06952	529.381	0.293447	-35.8623	0.855624	1.46	0.2	0.73	3.56433	0.73	1.92233			0.71	1.01327	1.005	1.00495	0.99767	0.99544	1.00464	1.00154	1.00744	1.00229	1.01579	1.00771	1.01117	1.02525	1.06054	1.01413	1.02183	1.00988	1.01095	1.01955	1.00298	1.00511	1.00777	1.00198	0.99591	0.9931	1.00139	1.01659	0.99892	0.98941
560.359	0.121429	-35.6462	1.10609	505.806	0.027972	-35.6462	1.04431	529.589	0.131054	-35.6631	0.952526	1.48	0.114667	0.74	2.544	0.74	2.84167			0.72	1.00243	1.01077	1.01223	1.02155	1.00993	0.9952	0.99135	1.00929	1.00941	1.01142	1.00188	1.01255	1.02958	1.04527	1.00545	1.00978	1.0029	1.02104	1.0057	0.99823	1.01026	1.008	1.01202	1.00792	1.00298	1.00075	1.00009	1.00063	1.00357
560.567	0.142857	-35.447	0.928247	506.022	0.041958	-35.447	0.997501	529.798	0.128205	-35.4639	0.960773	1.5	-0.0779667	0.75	2.223	0.75	3.66			0.73	0.99829	0.99726	0.99373	1.00997	0.98919	1.00598	0.99616	1.00518	0.999	0.99201	1.00221	0.99689	1.04692	1.03195	1.0077	1.00794	1.00825	1.02648	0.99805	1.01331	1.00776	1.00508	1.00181	1.00311	1.0041	1.00098	1.00209	1.00926	1.00396
560.775	0.0857143	-35.2478	1.01934	506.237	0.0769231	-35.2478	1.08753	530.006	0.148148	-35.2647	0.993761	1.52	-0.1503	0.76	1.31433	0.76	4.04533			0.74	1.0037	0.99028	0.99772	0.98989	1.00895	0.99969	0.99476	0.99449	0.99507	1.0136	1.01196	1.00199	1.06988	1.02615	1.0072	1.00269	1.01468	1.01827	1.00504	1.00581	1.019	1.00425	0.9912	0.99118	1.00056	0.98967	1.00194	1.0159	1.01424
560.983	0.0928571	-35.0486	1.20152	506.452	0.034965	-35.0486	1.02631	530.214	0.11396	-35.0655	0.915415	1.54	0.133033	0.77	0.895	0.77	4.97			0.75	0.99952	0.9953	0.99328	1.00222	0.99042	0.99502	0.99384	1.00039	1.00013	0.99849	0.98599	0.99585	1.08052	1.02008	1.01599	0.99897	1.00409	1.01441	1.01132	1.01901	1.00474	1.00616	1.00845	1.00271	1.00758	1.00705	0.99721	1.00684	1.02017
561.191	0.157143	-34.8494	0.949935	506.667	0.122378	-34.8494	0.983097	530.422	0.222222	-34.8663	1.04943	1.56	0.639333	0.78	0.397333	0.78	6.22667			0.76	1.00027	1.0079	1.00473	0.99793	1.00293	1.00869	1.0114	0.99885	0.99282	1.0069	1.00597	1.02704	1.08013	1.01765	1.00299	1.01104	1.00694	1.00218	1.0083	0.99971	0.996276	1.00267	1.01212	1.00776	0.99961	1.00186	1.01039	1.00697	1.01472
561.399	0.128571	-34.6502	0.962948	506.882	0.0559441	-34.6502	0.990299	530.63	0.156695	-34.6671	1.03293	1.58	0.766667	0.79	0.457	0.79	7.14733			0.77	1.00908	1.00571	1.02593	0.99864	1.00314	0.99877	1.01049	1.01059	1.00189	0.99926	1.01267	1.01361	1.06089	1.00178	1.00458	1.00328	1.01246	1.00952	0.99982	0.99549	1.00791	0.99552	1.01609	0.99771	1.004	0.99598	0.99741	0.99283	1.01531
561.607	0.107143	-34.451	0.997649	507.097	0.0629371	-34.451	0.986698	530.838	0.165242	-34.4679	0.845315	1.6	0.972667	0.8	0.697	0.8	6.94			0.78	1.00185	0.99707	1.01764	0.98971	1.00706	0.99944	1.00586	0.99288	1.0056	0.98866	1.00124	1.03455	1.0525	0.9988	1.0119	1.0081	1.01801	1.01431	1.01742	1.01242	0.9981	0.99384	1.00007	0.99613	1.00164	1.00761	0.99054	1.01084	1.02567
561.815	0.121429	-34.2518	1.02801	507.312	0.0454545	-34.2518	0.96149	531.046	0.119658	-34.2687	0.942217	1.62	1.06533	0.81	1.21633	0.81	6.69867			0.79	0.99962	1.00556	0.99333	0.99161	0.99906	1.01321	1.00071	1.00765	1.01105	1.01721	0.99874	1.05276	1.02856	0.99941	1.00098	0.99911	0.98792	0.991725	0.99571	0.9936	1.00499	0.99469	1.00561	1.01332	1.00874	0.99613	0.99562	1.00415	1.02922
562.023	0.0714286	-34.0526	1.02801	507.527	0.0454545	-34.0526	1.05152	531.255	0.139601	-34.0695	1.02056	1.64	2.34233	0.82	1.298	0.82	6.285			0.8	1.00457	1.02551	0.9975	1.00175	0.99583	0.99343	1.01423	1.01244	1.00172	1.00508	0.9965	1.07578	1.01751	0.99848	1.00459	0.99453	1.00992	1.01578	1.00939	1.01406	1.00219	0.99704	1.00328	0.99444	0.99949	1.007	1.00014	1.00689	1.02313
562.231	0.114286	-33.8534	1.05404	507.742	0.0664336	-33.8534	1.09473	531.463	0.162393	-33.8703	1.11128	1.66	3.98667	0.83	1.23633	0.83	6.24133			0.81	0.98709	1.01053	0.99464	1.00343	0.98697	1.00423	1.00228	0.99729	1.0161	0.99524	1.01903	1.08413	1.02514	1.01186	1.01353	0.99619	1.00634	1.01493	1.01064	1.00591	0.994913	1.00521	1.00062	0.99042	1.0218	1.00313	0.99878	1.01059	1.02893
562.439	0.0357143	-33.6542	1.03235	507.957	0	-33.6542	0.990299	531.671	0.128205	-33.6711	0.917477	1.68	8.482	0.84	0.96	0.84	5.467			0.82	1.02533	0.99787	1.00427	0.99707	1.01505	0.99274	0.99032	0.99667	1.00264	1.00652	1.02494	1.08552	1.01777	1.0209	1.01223	1.01099	1.00946	1.01254	1.00536	1.00138	0.996697	0.99777	1.00937	0.99494	1.00148	1.01131	1.00019	1.00963	1.01324
562.647	0.1	-33.455	0.980299	508.172	0.0314685	-33.455	1.05872	531.879	0.128205	-33.4719	0.925724	1.7	16.9657	0.85	1.20633	0.85	4.95367			0.83	1.00999	0.99802	0.99556	0.9883	1.00338	0.99621	1.00672	1.00119	1.01023	0.99414	1.01841	1.0791	1.0191	1.00517	1.00807	1.00505	1.01151	0.995736	0.99386	0.99172	0.998413	0.99917	1.00444	1.0041	1.00281	1.00084	1.00125	1.01258	1.0404
562.855	0.0714286	-33.2558	1.05838	508.387	0.0559441	-33.2558	1.02991	532.087	0.145299	-33.2727	1.01026	1.72	33.2287	0.86	0.773333	0.86	3.78767			0.84	1.0068	1.0014	1.01218	0.99837	1.00985	1.00057	0.99575	1.00069	0.98999	1.00215	1.03144	1.05943	1.00002	1.02168	1.00708	1.01456	1.00742	1.00486	1.00471	0.99748	0.999265	1.00105	1.00682	1.00568	1.00983	1.00339	1.00233	1.00345	1.02778
563.063	0.128571	-33.0566	1.06705	508.602	0.048951	-33.0566	0.965091	532.295	0.148148	-33.0735	0.960773	1.74	48.5773	0.87	0.620667	0.87	2.85467			0.85	0.99417	1.00596	1.0051	1.00866	1.00539	1.00749	1.02058	0.99146	0.99966	1.01408	1.04572	1.05108	1.00016	1.00743	1.01106	1.00822	1.00084	0.999257	1.00715	1.00214	0.997829	1.0008	0.99713	1.00108	0.99434	1.01547	1.01386	1.01645	1.04416
563.271	0.157143	-32.8574	1.01934	508.817	0.041958	-32.8574	1.11634	532.503	0.116809	-32.8743	1.03087	1.76	49.613	0.88	0.536333	0.88	1.96			0.86	0.99581	0.98278	0.99531	0.9957	1.00941	1.01233	0.99087	1.0126	1.00855	1.00576	1.07501	1.0339	1.00741	1.01261	0.99581	1.0002	0.99482	0.998511	1.00312	1.01236	1.00977	1.00894	1.00093	1.00796	1.01774	1.00127	1.02116	1.02668	1.04208
563.479	0.107143	-32.6582	1.11043	509.032	0.0244755	-32.6582	0.965091	532.711	0.139601	-32.6751	1.03087	1.78	35.9207	0.89	0.634	0.89	1.56167			0.87	1.01186	0.99364	1.00035	1.01719	1.00243	1.00711	1.0057	0.99387	0.99237	1.00485	1.09162	1.03522	1.01494	0.9984	1.0052	1.01532	1.00301	0.991727	0.99725	0.98941	1.00262	1.00305	0.99908	1.00208	1.00421	1.00143	1.01368	1.01363	1.04824
563.687	0.135714	-32.459	1.11043	509.247	0.0454545	-32.459	1.01191	532.919	0.133903	-32.4759	1.05355	1.8	19.3293	0.9	0.876	0.9	1.41867			0.88	1.01302	0.99682	0.98958	0.99823	0.99375	1.00413	1.00039	0.9887	1.00289	1.01502	1.09093	1.01658	1.01158	0.99999	1.01102	1.00057	1.00354	0.994758	1.00149	1.00318	0.997967	1.0116	0.99975	1.00398	0.99522	1.00112	1.00424	1.02845	1.06004
563.895	0.142857	-32.2598	1.01934	509.462	0.0699301	-32.2598	0.997501	533.128	0.17094	-32.2767	0.919538	1.82	10.7107	0.91	0.504133	0.91	1.266			0.89	1.00329	1.00047	0.99752	1.0011	1.01442	0.99328	0.99903	0.99392	1.00434	1.0097	1.09341	1.01467	1.00952	1.0114	0.99832	1.00636	0.99819	0.993858	1.00545	0.99913	0.990825	1.00613	1.00411	1.00038	1.00275	1.00656	1.01568	1.0251	1.04813
564.103	0.107143	-32.0607	1.0844	509.677	0.0559441	-32.0607	1.05152	533.336	0.125356	-32.0775	1.04118	1.84	7.30467	0.92	0.6258	0.92	1.37233			0.9	1.00737	0.99766	0.99139	0.9973	1.00616	1.0041	1.01275	0.99776	0.99979	1.03661	1.07812	1.01098	1.00824	1.0001	1.00302	0.9922	0.99701	1.00482	1.00251	1.0102	1.00148	0.99205	0.99792	1.00826	0.99637	1.00347	1.00786	1.03659	1.0566
564.311	0.0785714	-31.8615	0.962948	509.892	0.0629371	-31.8615	1.07672	533.544	0.159544	-31.8783	0.987576	1.86	4.312	0.93	0.329133	0.93	1.01667			0.91	0.99761	1.00317	1.00483	0.99506	0.9977	1.00047	1.00634	1.00257	0.99939	1.03514	1.06413	1.0241	1.00359	1.01547	1.00548	1.00665	0.99687	1.01048	1.00299	1.00111	1.00129	1.00064	0.99836	1.00169	0.99537	1.0067	1.02613	1.04786	1.05954
564.519	0.121429	-31.6623	0.949935	510.108	0.048951	-31.6623	1.12714	533.752	0.136752	-31.6791	0.997885	1.88	2.431	0.94	0.553333	0.94	1.014			0.92	1.00791	0.99423	0.99208	1.0073	0.98716	1.0028	0.99239	0.99954	1.01693	1.04116	1.04847	1.00859	1.0134	0.99359	0.98512	0.98794	0.99978	1.00039	1.00438	0.98357	1.00094	1.00395	0.99773	1.00316	0.99603	1.00749	1.01715	1.03925	1.04651
564.727	0.1	-31.4631	1.0844	510.323	0.0699301	-31.4631	0.957889	533.96	0.131054	-31.4799	0.87418	1.9	1.32733	0.95	0.384333	0.95	0.722667			0.93	1.00646	0.99448	1.00099	0.99842	1.00719	0.99054	0.98773	0.99739	1.00829	1.0668	1.04059	1.01978	1.01391	1.00607	0.9954	1.00015	1.01087	1.00077	1.00586	1.00374	1.00821	0.99938	1.01019	0.9969	1.00913	1.02133	1.02442	1.05255	1.03283
564.935	0.107143	-31.2639	1.05404	510.538	0.0454545	-31.2639	0.954288	534.168	0.125356	-31.2807	0.93397	1.92	0.888667	0.96	0.451333	0.96	0.706333			0.94	0.99736	1.0061	1.0022	1.00572	1.00236	0.98012	1.00227	1.00213	1.01729	1.07537	1.03	1.00223	0.99732	0.99238	0.99007	0.99765	1.00408	0.997563	1.01298	1.00605	1.01088	1.00124	1.0053	0.99354	1.00557	1.02628	1.02327	1.03799	1.04817
565.143	0.121429	-31.0647	1.03235	510.753	0.0664336	-31.0647	1.02991	534.376	0.165242	-31.0815	0.979329	1.94	0.694333	0.97	0.627667	0.97	0.424			0.95	0.99636	1.00065	1.00715	0.99588	0.99969	1.00406	1.00778	1.01577	1.00801	1.09064	1.01094	1.0058	1.00495	1.00881	1.00339	0.99194	1.00842	1.00812	0.99613	1.00183	1.00403	0.9998	1.00295	1.00773	1.0054	1.02274	1.04457	1.04648	1.03385
565.351	0.0785714	-30.8655	0.906559	510.968	0.048951	-30.8655	1.09473	534.585	0.150997	-30.8823	0.944279	1.96	0.180433	0.98	0.803	0.98	0.447667			0.96	0.99919	1.01286	0.9903	1.00469	0.99825	1.00592	0.99097	0.99895	1.02732	1.08354	1.02324	0.99927	1.01712	1.00795	1.00946	1.00186	0.99834	1.01083	1.00099	1.00668	1	1.00119	1.0112	1.00232	1.00834	1.0175	1.03342	1.0231	1.04086
565.559	0.0857143	-30.6663	0.993311	511.183	0.048951	-30.6663	0.990299	534.793	0.14245	-30.6831	0.946341	1.98	-0.1617	0.99	0.851333	0.99	0.380667			0.97	0.99905	0.99421	0.9928	1.00656	1.01314	1.0076	1.00638	1.00199	1.03002	1.08109	1.00938	1.00777	1.00436	0.99968	0.9939	0.99855	0.99743	0.995825	1.01165	1.00183	1.0012	1.00234	1.00494	1.00391	1.01202	1.02026	1.0388	1.04042	1.04505
565.767	0.114286	-30.4671	1.06271	511.398	0.0454545	-30.4671	1.05512	535.001	0.159544	-30.4839	0.954588	2	-0.309367	1	0.914	1	0.411			0.98	0.98497	0.994	0.97899	0.99962	0.99263	0.99723	1.00829	0.99758	1.0326	1.06017	1.0053	1.00603	1.00195	1.01713	1.01056	0.99249	1.01368	0.997347	1.01372	0.99579	1.00887	1.00099	1.01001	1.00637	1.02604	1.01764	1.04214	1.02329	1.04192
565.975	0.1	-30.2679	1.11043	511.613	0.0594406	-30.2679	1.08753	535.209	0.156695	-30.2847	0.977267	2.02	-0.1227	1.01	0.846667	1.01	0.659333			0.99	1.00313	0.99515	1.00208	1.01008	1.00092	1.00164	0.99088	1.00314	1.05467	1.06342	1.00904	1.00941	1.01905	1.00795	1.00868	0.99812	1.00494	1.00302	1.0072	0.99903	0.999714	0.99666	1.00748	1.00601	1.01746	1.03945	1.03836	1.04234	1.05534
566.183	0.121429	-30.0687	1.03669	511.828	0.0664336	-30.0687	0.965091	535.417	0.162393	-30.0855	0.888612	2.04	-0.1138	1.02	0.953	1.02	0.656			1	0.99249	0.98831	1.00608	1.00155	1.00354	0.99223	0.99327	1.0046	1.06936	1.03361	1.02326	1.01065	0.98817	1.01182	1.01522	1.00835	1.00444	1.00501	1.00035	1.01536	1.00631	1.0096	0.99642	1.01067	1.01999	1.04598	1.04441	1.04335	1.05535
566.39	0.0928571	-29.8695	0.949935	512.043	0.0769231	-29.8695	0.979495	535.625	0.182336	-29.8863	0.973144	2.06	-0.177133	1.03	0.531	1.03	0.5518			1.01	0.99509	0.9976	1.00181	1.00039	1.00147	1.0019	0.9944	1.01799	1.09261	1.03562	1.00652	1.00477	0.99766	1.0217	1.0041	0.99468	0.99844	0.99503	1.00064	1.00981	1.00623	1.00795	1.01462	1.00585	1.0211	1.04587	1.03852	1.03284	1.04267
566.599	0.121429	-29.6703	1.07139	512.258	0.027972	-29.6703	1.16315	535.833	0.105413	-29.6871	0.931909	2.08	-0.0585333	1.04	0.481333	1.04	0.500467			1.02	1.01353	1.00505	1.0145	1	1.01274	0.99986	1.01995	1.00842	1.1077	1.03441	1.00896	1.00724	1.00936	1.00547	1.00725	1.00417	1.00484	0.99958	1.00981	1.01881	0.998575	1.02406	1.0151	1.0104	1.02765	1.04998	1.0515	1.03087	1.05498
566.806	0.121429	-29.4711	1.015	512.473	0.020979	-29.4711	1.0047	536.041	0.125356	-29.4879	0.993761	2.1	-0.0254	1.05	0.392333	1.05	0.274133			1.03	1.01412	0.99606	1.01805	1.00044	1.00097	0.99771	1.007	1.01127	1.09645	1.0295	1.02095	0.99452	1.01219	1.01513	1.00213	0.99555	1.00662	0.99646	1.01374	0.99178	1.00289	1.00298	1.01595	1.01067	1.01716	1.06179	1.0473	1.03152	1.04369
567.014	0.15	-29.2719	0.971623	512.688	0.0699301	-29.2719	0.979495	536.25	0.168091	-29.2887	1.00407	2.12	-0.0591333	1.06	0.449	1.06	0.71			1.04	0.99085	0.99648	1.00214	0.99772	1.00207	1.00801	1.02049	1.02077	1.08717	1.01647	1.00587	0.99961	1.00237	0.99257	0.99842	1.00116	0.99341	1.01129	0.99464	1.01649	0.998883	1.00605	1.01919	1.02261	1.03552	1.05326	1.03518	1.04266	1.03962
567.222	0.135714	-29.0727	1.015	512.903	0.0454545	-29.0727	1.04792	536.458	0.156695	-29.0895	0.929847	2.14	-0.0825667	1.07	0.225867	1.07	0.561			1.05	0.99727	1.00357	1.00778	1.0036	1.00068	1.00285	1.00508	1.02071	1.06734	1.02605	1.00408	1.01306	1.00701	1.00854	1.00234	1.00293	1.01083	1.0038	1.00114	1.00431	1.00699	1.00501	0.99792	1.00641	1.04582	1.03689	1.03201	1.03883	1.03642
567.43	0.135714	-28.8735	1.10609	513.118	0.0244755	-28.8735	1.0047	536.666	0.162393	-28.8903	0.954588	2.16	-0.0108	1.08	-0.2051	1.08	0.673333			1.06	1.00285	0.99505	0.9981	0.9877	1.00643	1.00848	1.00891	1.03972	1.04725	1.00691	1.00185	1.00703	1.01179	1.01248	1.00189	1.00523	0.99504	1.01111	1.00645	1.00582	1.00133	1.00409	1.00579	1.01498	1.03843	1.06847	1.04396	1.03834	1.02518
567.638	0.128571	-28.6743	1.02367	513.333	0.0804196	-28.6743	1.0047	536.874	0.159544	-28.6911	0.983452	2.18	0.149267	1.09	-0.2814	1.09	0.285667			1.07	1.01089	0.99851	1.0068	0.99924	0.98468	1.01064	1.00469	1.03733	1.03355	1.01929	1.00065	1.0023	1.00498	1.00576	0.99829	1.00696	1.00508	1.01055	1.00372	0.99917	1.00832	1.01371	1.01652	1.01889	1.056	1.06472	1.0289	1.0417	1.0289
567.846	0.0857143	-28.4751	0.932585	513.548	0.0559441	-28.4751	1.05512	537.082	0.162393	-28.4919	0.973144	2.2	0.139567	1.1	-0.373633	1.1	0.608			1.08	1.00359	1.00159	1.00246	1.01156	0.99287	0.999	1.01599	1.05957	1.02543	1.00834	1.00001	0.99893	1.00333	0.99592	0.9961	1.00891	0.98467	1.01145	1.01151	0.99565	1.00687	1.0084	1.0212	1.01058	1.05184	1.04708	1.039	1.04117	1.0344
568.054	0.107143	-28.2759	1.015	513.763	0.041958	-28.2759	0.979495	537.29	0.150997	-28.2927	0.973144	2.22	0.0883	1.11	-0.3161	1.11	1.044			1.09	1.00163	1.01294	1.00812	1.00033	1.0135	0.99179	1.00289	1.06994	1.01889	0.9975	1.00494	0.99729	0.99377	0.99349	0.98351	1.00444	1.01178	0.99804	1.00221	1.00436	0.999306	1.00742	1.00385	1.0149	1.05611	1.03561	1.03514	1.02007	1.00611
568.262	0.15	-28.0767	1.15814	513.979	0.101399	-28.0767	1.05512	537.498	0.190883	-28.0935	1.02056	2.24	-0.0547	1.12	-0.5461	1.12	0.8348			1.1	1.00786	1.00186	1.01116	0.9923	1.00356	0.99778	1.00451	1.08854	1.02437	0.98712	1.00693	1.00206	0.9991	0.9972	0.99987	1.00795	0.99794	0.99888	1.01328	0.98737	0.99592	1.00576	1.01974	1.00582	1.05917	1.02777	1.03749	1.03176	1.01047
568.47	0.1	-27.8775	1.05404	514.194	0.027972	-27.8775	1.12354	537.706	0.133903	-27.8943	0.977267	2.26	-0.0311667	1.13	-0.219067	1.13	0.773467			1.11	0.99898	1.00623	0.98843	0.99722	0.99947	1.00545	1.01085	1.09158	1.00698	1.00562	0.99621	0.99397	1.0117	0.97914	0.99597	0.99256	1.01097	1.01225	1.00206	1.00741	1.00871	1.01107	1.006	1.01886	1.06202	1.03817	1.04538	1.03183	1.02528
568.678	0.157143	-27.6783	0.975961	514.409	0.0769231	-27.6783	0.986698	537.914	0.182336	-27.6951	0.919538	2.28	-0.095	1.14	-0.0023	1.14	0.3248			1.12	1.0053	1.00013	0.99443	1.00655	1.00296	1.01166	1.00813	1.08459	1.012	1.00376	1.00138	1.0072	0.99863	0.99601	1.00941	0.99959	0.99764	1.00879	1.00386	1.00873	1.0039	1.00424	1.0143	1.03974	1.06383	1.04231	1.0457	1.02437	0.99324
568.886	0.107143	-27.4791	1.03669	514.624	0.048951	-27.4791	1.02631	538.123	0.156695	-27.4959	0.892736	2.3	-0.3177	1.15	0.491	1.15	0.771333			1.13	1.00848	1.00243	1.00486	1.00155	0.98829	1.01361	1.02549	1.05215	1.02587	1.012	1.00011	0.99262	0.99507	0.98707	1.00472	1.00203	1.00202	1.00986	0.99862	1.00153	1.0052	1.00482	1.01581	1.02718	1.07214	1.04276	1.05016	1.02358	1.01046
569.094	0.135714	-27.2799	0.971623	514.839	0.0524476	-27.2799	1.04431	538.331	0.128205	-27.2967	0.985514	2.32	-0.263467	1.16	0.274233	1.16	0.412333			1.14	1.00059	1.0051	1.0025	1.0111	1.00897	1.01004	1.0351	1.03228	1.02306	1.00674	1.0091	0.9891	0.99189	1.00152	1.01111	1.00389	1.01269	1.00746	1.00338	1.00454	1.00424	1.00925	1.02216	1.03478	1.07664	1.05081	1.0423	1.00854	1.00473
569.302	0.185714	-27.0807	1.05404	515.054	0.0804196	-27.0807	0.983097	538.539	0.196581	-27.0975	0.948403	2.34	-0.221867	1.17	0.1548	1.17	0.399333			1.15	0.9914	1.01287	1.0003	1.00704	1.01579	1.01186	1.048	1.03749	1.00514	1.00536	1.00412	1.01227	1.00054	1.00836	0.99884	1.0016	0.99388	0.99256	0.98897	1.00288	1.01007	1.01319	1.02519	1.04962	1.05336	1.05867	1.03754	1.01242	1.00401
569.51	0.121429	-26.8815	1.02367	515.269	0.0454545	-26.8815	1.0011	538.747	0.159544	-26.8983	0.929847	2.36	0.146833	1.18	-0.201067	1.18	0.409			1.16	0.9922	0.99985	1.01512	0.98826	1.00695	1.00824	1.04972	1.02111	1.01759	0.99979	0.99722	1.00883	0.99479	1.00516	1.00291	0.99322	1.00302	1.00622	1.0072	0.99246	1.01183	1.02814	1.01891	1.05581	1.06831	1.05061	1.03546	0.99783	1.00831
569.718	0.107143	-26.6823	1.1191	515.484	0.041958	-26.6823	0.921878	538.955	0.168091	-26.6991	0.905106	2.38	0.238167	1.19	-0.247533	1.19	0.856333			1.17	1.00206	1.00333	0.99614	0.9935	1.01465	1.01894	1.09759	1.03062	1.00696	0.99891	1.01119	1.01779	0.99576	0.99443	0.99312	1.00273	0.99366	0.99014	0.9956	1.00923	1.00492	1.02055	1.03999	1.0684	1.05466	1.05936	1.03145	1.00584	1.00241
569.926	0.135714	-26.4831	1.02801	515.699	0.034965	-26.4831	0.903873	539.163	0.150997	-26.4999	1.04118	2.4	0.0681333	1.2	0.0909	1.2	0.824333			1.18	1.01629	1.0074	0.99841	1.00452	1.00805	1.02338	1.07914	1.01193	0.99796	1.00688	0.99842	1.00724	1.00819	1.00007	1.00093	1.00246	1.00581	1.00749	1.01221	1.00801	1.0109	1.02667	1.05876	1.07949	1.08	1.05681	1.02234	1.00669	1.01683
570.134	0.114286	-26.2839	1.0844	515.914	0.0559441	-26.2839	1.09113	539.371	0.168091	-26.3007	0.911291	2.42	-0.0248667	1.21	-0.00696667	1.21	0.5502			1.19	1.00388	0.99928	1.00232	1.00355	1.00047	1.02449	1.07319	1.0164	1.00858	1.008	0.99764	0.99862	1.00505	0.99309	1.00844	1.00123	1.00578	1.00064	1.01674	1.00401	1.01066	1.04194	1.05461	1.07242	1.06472	1.07083	1.01929	1.01297	0.99669
570.342	0.0857143	-26.0847	1.09741	516.129	0.048951	-26.0847	0.997501	539.579	0.150997	-26.1015	1.01644	2.44	-0.104867	1.22	0.232267	1.22	0.362533			1.2	1.00387	1.00711	1.00468	0.99958	1.00421	1.02903	1.06249	1.02646	1.00381	1.00319	1.01763	0.99944	0.99392	0.99479	1.0031	0.99723	0.99626	1.01241	1.01285	1.01126	1.02354	1.04026	1.05558	1.07716	1.06714	1.06315	1.00267	0.99618	1.00441
570.55	0.135714	-25.8855	1.05838	516.344	0.0874126	-25.8855	0.965091	539.787	0.188034	-25.9023	1.00201	2.46	0.217	1.23	-0.0684	1.23	0.563533			1.21	1.00128	0.99581	1.00144	1.01131	0.99757	1.02953	1.04228	0.99769	1.00509	1.00812	0.99343	0.99812	1.00083	1.00239	0.99828	1.00217	0.99835	1.01557	1.00288	1.00241	1.02455	1.03603	1.07442	1.07951	1.06956	1.05978	1.01771	1.00691	1.00089
570.758	0.1	-25.6863	1.12344	516.559	0.0804196	-25.6863	0.983097	539.996	0.156695	-25.7031	0.973144	2.48	0.229667	1.24	0.188	1.24	1.077			1.22	1.01319	0.99344	0.99819	1.00552	1.01322	1.03023	1.02783	1.01263	1.01186	0.99946	1.01043	1.00536	1.00476	0.99166	0.99549	1.00027	1.00914	1.00702	1.01752	1.01615	1.02366	1.05457	1.08422	1.08348	1.07416	1.05236	1.01779	0.98771	0.9955
570.966	0.0642857	-25.4871	0.958611	516.774	0.0629371	-25.4871	0.990299	540.204	0.165242	-25.5039	0.907168	2.5	-0.2292	1.25	-0.0105667	1.25	0.5988			1.23	0.99453	1.00387	0.99813	1.0257	1.00344	1.0273	1.02312	1.00652	1.00032	0.99819	1.01318	0.98674	0.99986	0.99588	1.00335	1.00256	1.0078	0.99973	1.00963	1.01552	1.0306	1.05194	1.08244	1.06988	1.0738	1.04155	0.9934	1.00063	1.00766
571.174	0.114286	-25.2879	0.984636	516.989	0.0384615	-25.2879	0.9939	540.412	0.136752	-25.3047	0.950464	2.52	-0.2182	1.26	-0.0563	1.26	0.330833			1.24	1.00677	0.99311	1.00452	1.01425	1.02378	1.05639	1.02045	1.00437	0.99348	1.01	1.00018	1.00579	1.01241	0.99678	0.99149	0.99458	1.01569	1.00048	1.01931	1.00655	1.03606	1.06608	1.102	1.07276	1.07893	1.04056	0.99693	0.99124	0.99646
571.382	0.107143	-25.0887	1.14513	517.204	0.0454545	-25.0887	0.939883	540.62	0.139601	-25.1056	0.993761	2.54	-0.465633	1.27	0.0100333	1.27	-0.2126			1.25	0.99694	1.00621	1.02263	0.99955	1.0182	1.0781	1.02148	1.00978	1.00682	0.99968	0.98894	1.012	0.9968	1.00359	0.99695	0.99952	1.00906	1.01222	1.01094	1.02899	1.04734	1.06184	1.09172	1.06628	1.08474	1.04453	1.00965	1.00056	0.99614
571.59	0.142857	-24.8895	0.945598	517.419	0.048951	-24.8895	1.10193	540.828	0.136752	-24.9064	1.05974	2.56	-0.187767	1.28	0.179933	1.28	-0.0752667			1.26	0.99965	0.99366	1.00426	1.003	1.01629	1.10316	1.00637	1.00466	1.00917	0.99363	0.99248	1.00072	0.99454	1.00181	0.99481	1.01054	1.01043	1.00334	1.02703	1.02074	1.04429	1.0734	1.07589	1.05403	1.07856	1.02897	1.01179	0.98961	1.00552
571.797	0.128571	-24.6903	0.971623	517.634	0.146853	-24.6903	1.13794	541.036	0.250712	-24.7072	0.9216	2.58	0.0682333	1.29	0.490333	1.29	-0.250033			1.27	1.01563	0.99088	0.99683	1.00708	1.01019	1.09167	1.00856	1.0142	0.99336	1.00161	1.00486	0.99927	1.0043	1.00813	1.00306	1.00619	1.00655	1.02094	1.00181	1.02373	1.04944	1.07806	1.05745	1.05692	1.0707	1.02059	1.00583	0.99493	0.99724
572.005	0.15	-24.4911	0.910897	517.849	0.0559441	-24.4911	1.05872	541.244	0.14245	-24.508	0.981391	2.6	0.275333	1.3	0.338333	1.3	0.0394			1.28	1.01077	1.00788	1.02166	1.00457	1.0056	1.07371	1.00578	1.01145	0.98968	0.99605	1.00918	1.00253	0.99422	1.00623	1.00676	1.01381	1.00117	0.99893	1.02721	1.02388	1.06815	1.0751	1.05487	1.05789	1.06196	1.02096	1.01077	0.98924	0.99905
572.213	0.0857143	-24.2919	1.015	518.065	0.0104895	-24.2919	0.965091	541.452	0.125356	-24.3088	0.999946	2.62	0.568333	1.31	0.430667	1.31	-0.110367			1.29	1.00295	1.00246	1.00622	1.00892	1.02323	1.05819	1.00892	0.99633	0.99599	1.00642	0.9924	1.00036	1.00061	1.00027	0.99663	0.99987	1.00432	1.00574	1.01895	1.04133	1.06663	1.08628	1.07249	1.08128	1.05882	1.01656	1.00241	1.00905	1.01013
572.421	0.15	-24.0927	1.08874	518.28	0.0909091	-24.0927	0.965091	541.661	0.185185	-24.1096	1.05149	2.64	0.257	1.32	0.328333	1.32	0.1527			1.3	1.03058	1.02215	0.99892	1.02645	1.01638	1.04958	1.01774	0.9955	0.98991	1.01173	1.00285	1.01307	1.00488	1.01125	1.00765	1.00594	1.00351	1.01356	1.02558	1.0524	1.07863	1.08566	1.05592	1.09042	1.04586	1.01406	0.99589	0.99666	0.99389
572.629	0.114286	-23.8935	1.07573	518.495	0.0594406	-23.8935	1.16315	541.869	0.148148	-23.9104	0.975205	2.66	0.301333	1.33	0.482667	1.33	-0.0819667			1.31	1.01316	1.01317	0.99894	1.01223	1.03151	1.04453	1.00972	1.01099	0.99311	1.0297	0.99981	1.00592	0.99525	0.99893	1.00282	1.00849	0.98111	1.02624	1.03257	1.062	1.08687	1.08868	1.06311	1.09306	1.05837	1.0203	1.0058	1.01282	1.0047
572.837	0.107143	-23.6943	1.12344	518.71	0.0839161	-23.6943	1.09473	542.077	0.168091	-23.7112	0.950464	2.68	0.166667	1.34	0.228467	1.34	0.491333			1.32	1.00203	0.99752	1.00026	0.99795	1.03957	1.01104	0.99383	1.00632	1.00452	1.00167	1.01209	1.01511	1.00917	1.01257	1.00049	1.00881	1.01185	1.01882	1.05079	1.06705	1.08093	1.08079	1.05958	1.09172	1.05588	1.01322	1.00374	0.99691	1.00167
573.045	0.107143	-23.4951	1.10175	518.925	0.0594406	-23.4951	0.939883	542.285	0.185185	-23.512	0.962835	2.7	0.194	1.35	0.1298	1.35	0.404333			1.33	0.99699	1.00066	1.00585	0.9892	1.04765	1.01238	1.01078	1.0082	1.00608	0.99267	1.00016	1.0045	1.00327	1.02121	0.99398	1.0112	0.9996	1.01124	1.03993	1.07805	1.08327	1.07069	1.04946	1.09091	1.03277	1.00851	1.00885	1.01022	1
573.253	0.121429	-23.2959	1.0844	519.14	0.0559441	-23.2959	1.0083	542.493	0.168091	-23.3128	1.00407	2.72	0.219333	1.36	0.0668	1.36	0.3451			1.34	1.00506	1.00978	0.99615	1.00214	1.07795	1.01573	1.00982	0.98925	0.99563	1.00534	0.99985	0.99749	1.01167	1.00508	0.99906	1.00864	0.99577	1.02673	1.03258	1.05937	1.0749	1.06104	1.06729	1.07508	1.0226	0.99508	0.99683	1.00509	1.00561
573.461	0.135714	-23.0967	0.910897	519.355	0.0699301	-23.0967	0.997501	542.701	0.148148	-23.1136	0.882427	2.74	0.735667	1.37	0.0785667	1.37	-0.258967			1.35	0.99836	1.00054	1.00758	1.00958	1.09363	1.01675	1.00648	1.00718	1.00479	1.01127	0.99763	1.0016	0.99047	0.98979	0.99331	1.00395	1.01481	1.03072	1.04504	1.07139	1.07303	1.05801	1.06303	1.0797	1.02447	0.99891	0.99289	0.99997	0.99935
573.669	0.128571	-22.8975	0.997649	519.57	0.104895	-22.8975	0.96149	542.909	0.173789	-22.9144	0.975205	2.76	0.826333	1.38	-0.000766667	1.38	-0.3499			1.36	1.02116	1.0188	0.99886	1.02133	1.07411	0.9975	1.00268	1.00415	0.99208	1.00641	1.00863	1.00593	1.01826	0.99599	0.99867	0.99792	1.01851	1.0272	1.0517	1.09553	1.0727	1.06785	1.07682	1.06882	1.02242	1.016	0.99338	1.00026	0.99036
573.877	0.107143	-22.6983	1.01066	519.785	0.0944056	-22.6983	1.10193	543.117	0.150997	-22.7152	0.95665	2.78	1.09767	1.39	0.0479	1.39	-0.289			1.37	1.00297	1.00866	0.98416	1.01287	1.08295	1.01301	0.99871	1.00864	0.99616	0.99795	1.00316	1.01246	0.99991	1.00017	1.00438	1.00231	1.03601	1.03218	1.06893	1.09041	1.06993	1.08544	1.08691	1.05823	1.03053	1.01226	0.99498	1.00169	1.0159
574.085	0.15	-22.4991	1.03669	520	0.0839161	-22.4991	0.983097	543.325	0.165242	-22.516	0.905106	2.8	2.50533	1.4	0.459333	1.4	-0.1009			1.38	0.9914	1.0152	1.00836	1.00886	1.06413	1.00799	1.01856	1.00966	0.99424	0.9969	1.01436	1.00032	1.00296	0.99666	1.00366	1.00815	1.01039	1.03307	1.07005	1.08981	1.06435	1.06852	1.06917	1.04276	1.01531	0.99906	0.99936	1.00422	0.99036
574.293	0.1	-22.2999	1.015	520.215	0.167832	-22.2999	1.01191	543.533	0.264957	-22.3168	0.948403	2.82	3.94067	1.41	0.701333	1.41	0.4187			1.39	1.02148	0.99656	1.00956	1.00876	1.03958	0.99891	1.01092	0.99891	1.01171	0.9917	0.99681	1.00522	1.00227	1.00043	1.00836	1.01551	1.00866	1.05092	1.06975	1.08211	1.0629	1.07991	1.0775	1.05107	1.00062	0.99437	1.00143	1.00555	1.00743
574.501	0.114286	-22.1007	1.015	520.43	0.0944056	-22.1007	1.0011	543.742	0.131054	-22.1176	0.857686	2.84	4.05433	1.42	0.898333	1.42	0.958033			1.4	1.00377	0.99929	0.99517	1.01418	1.03837	1.00879	1.0068	0.99854	1.0014	1.01658	0.9802	0.99736	1.00707	1.0013	1.00159	1.01461	1.02189	1.04105	1.07455	1.06964	1.06533	1.08232	1.04903	1.0403	1.0041	0.9992	1.00537	0.98788	0.99383
574.709	0.135714	-21.9015	0.997649	520.645	0.115385	-21.9015	1.01191	543.95	0.136752	-21.9184	0.931909	2.86	2.645	1.43	0.682333	1.43	1.02567			1.41	1.00973	1.00349	0.99077	1.02846	1.01623	1.01517	1.00512	1.00397	1.00867	1.00321	0.99022	1.00828	0.99513	1.0151	1.00015	1.014	1.02552	1.04331	1.08167	1.08555	1.07058	1.08795	1.04761	1.03406	1.0059	1.00085	0.99411	0.988	0.99244
574.917	0.128571	-21.7023	1.02367	520.86	0.174825	-21.7023	0.932681	544.158	0.207977	-21.7192	1.00407	2.88	1.21067	1.44	0.943667	1.44	0.891667			1.42	0.9967	1.00422	1.00288	1.0585	1.01796	1.01563	1.02636	1.0043	0.99315	1.0045	1.00675	1.00836	1.00287	1.00827	1.02769	1.00039	1.01127	1.0736	1.08679	1.07953	1.07694	1.06054	1.05305	1.02432	1.00972	1.00857	1.00346	1.00249	0.99793
575.125	0.135714	-21.5031	1.02367	521.075	0.178322	-21.5031	0.921878	544.366	0.242165	-21.52	0.966958	2.9	1.23567	1.45	0.900333	1.45	0.547			1.43	0.99572	1.005	0.99822	1.0736	1.02286	1.00387	0.99847	0.99611	1.01013	0.99097	1.00603	0.99835	0.99937	1.01509	1.00585	1.01057	1.038	1.08051	1.08185	1.07442	1.07788	1.06812	1.05399	1.00898	1.00374	0.99361	1.00553	1.00843	1.01384
575.333	0.128571	-21.3039	0.936923	521.29	0.13986	-21.3039	1.0083	544.574	0.150997	-21.3208	0.975205	2.92	0.921	1.46	0.935333	1.46	0.740333			1.44	1.00035	0.99789	1.00636	1.08052	1.02051	0.99531	0.99834	1.00059	0.99847	1.007	1.00005	1.01023	0.98988	1.00325	1.00875	1.00622	1.0361	1.06665	1.08013	1.06031	1.08152	1.05548	1.04054	1.02454	1.02167	1.00286	0.99735	0.99842	0.9973
575.541	0.0857143	-21.1047	1.10609	521.505	0.15035	-21.1047	1.02271	544.782	0.190883	-21.1216	0.977267	2.94	0.858667	1.47	0.592667	1.47	0.680667			1.45	0.99143	1.0105	1.00368	1.09004	1.00306	0.99212	1.00444	1.00273	1.00365	1.00699	1.00424	1.00181	1.00581	1.01278	1.01333	1.004	1.02786	1.06219	1.08372	1.05397	1.07633	1.05166	1.01995	1.0102	1.00044	1.001	1.00827	0.99748	1.00442
575.749	0.135714	-20.9055	1.08874	521.72	0.153846	-20.9055	0.979495	544.99	0.17094	-20.9224	0.929847	2.96	0.57	1.48	0.326667	1.48	0.652			1.46	0.9963	1.00863	0.99741	1.067	0.99016	1.00136	1.00938	1.00293	1.00764	1.00827	0.99432	1.01391	0.99517	1.01102	1.00699	1.00574	1.03725	1.06676	1.05774	1.06943	1.06621	1.04567	1.01126	1.00149	1.00278	1.00499	1.00361	0.99481	0.99724
575.956	0.135714	-20.7063	1.02367	521.935	0.136364	-20.7063	1.0083	545.198	0.190883	-20.7232	0.983452	2.98	0.541333	1.49	0.601333	1.49	1.12467			1.47	1.00078	1.00044	1.00439	1.07308	1.00384	1.00932	1.00157	0.98199	1.00364	1.00036	0.99824	1.00903	1.00355	0.99698	1.00959	0.99826	1.04086	1.07869	1.05309	1.07758	1.07391	1.02874	1.01971	1.00475	0.9993	0.99984	1.00197	0.99058	1.00533
576.164	0.15	-20.5071	1.04103	522.151	0.143357	-20.5071	0.997501	545.406	0.190883	-20.524	0.950464	3	0.513333	1.5	0.623333	1.5	1.355			1.48	1.01202	1.00606	1.01408	1.04408	1.00259	1.00608	0.98922	0.99941	1.00477	1.01443	1.00101	1.01319	1.01376	1.01033	1.01154	1.01241	1.06173	1.08256	1.06119	1.07566	1.06883	1.03491	1.01844	1.00975	1.01302	1.00119	1.0021	0.99697	0.98742
576.372	0.15	-20.3079	1.03669	522.366	0.160839	-20.3079	0.965091	545.615	0.156695	-20.3248	0.997885	3.02	0.429333	1.51	0.767333	1.51	1.46067			1.49	0.99472	1.01412	1.0099	1.02876	1.00301	1.01432	0.99869	0.98243	1.00064	1.00954	1.00242	0.9942	0.99706	0.99778	1.00573	1.02251	1.07093	1.06945	1.05798	1.08778	1.05539	1.02998	1.01051	1.01919	1.00586	1.00034	0.99377	0.99976	0.99952
576.58	0.114286	-20.1087	1.06271	522.581	0.153846	-20.1087	0.918277	545.823	0.150997	-20.1256	0.964897	3.04	0.133067	1.52	0.917667	1.52	1.24433			1.5	1.00627	0.99755	1.02298	1.01489	0.99818	1.00211	1.01683	0.99939	1.00262	0.99455	1.01866	1.00261	1.01723	1.01623	1.00227	1.02642	1.06055	1.06401	1.07207	1.08407	1.04563	1.01857	1.01205	1.00286	1.00355	1.00863	1.00481	0.99706	0.98939
576.788	0.121429	-19.9095	1.01066	522.796	0.15035	-19.9095	0.932681	546.031	0.165242	-19.9264	0.999946	3.06	-0.221267	1.53	0.828667	1.53	1.455			1.51	1.00248	1.01137	1.02947	1.00586	1.00437	0.9971	1.00372	0.99729	1.00783	1.01445	1.00311	1.01295	1.00158	1.00844	1.01824	1.04101	1.07252	1.0618	1.07616	1.0754	1.04616	1.01393	1.01648	1.0116	1.00353	0.99586	0.9924	1.00386	1.00695
576.996	0.135714	-19.7103	0.928247	523.011	0.171329	-19.7103	1.08393	546.239	0.19943	-19.7272	0.977267	3.08	-0.2666	1.54	1.09667	1.54	1.69			1.52	0.99538	0.99536	1.05454	1.0153	1.00306	1.00936	0.9976	1.00042	0.9997	1.00643	0.99421	1.00709	1.00052	1.01134	1.02212	1.04785	1.07335	1.05563	1.0682	1.06813	1.03855	1.01157	1.00205	1.00725	0.99892	0.99658	1.00203	0.99687	0.99551
577.204	0.107143	-19.5111	1.09308	523.226	0.160839	-19.5111	0.947086	546.447	0.190883	-19.528	0.962835	3.1	-0.0523333	1.55	0.746333	1.55	2.45467			1.53	1.0035	1.01389	1.07142	1.00525	0.99283	0.99876	1.01253	1.02078	0.99701	0.99717	1.00424	0.99701	1.00372	1.02027	1.003	1.04692	1.07582	1.0367	1.08038	1.0596	1.02058	1.02459	1.00731	0.99934	0.99476	0.99867	0.99922	1.00098	0.9979
577.412	0.171429	-19.3119	0.993311	523.441	0.143357	-19.3119	0.950687	546.655	0.185185	-19.3288	1.03706	3.12	0.195333	1.56	0.980333	1.56	4.59833			1.54	0.99631	1.02054	1.08892	0.9939	0.99428	1.00164	0.98909	0.99612	1.00263	1.01035	1.00479	1.00202	0.99434	1.00981	1.01561	1.07172	1.06371	1.05304	1.07085	1.06582	1.0203	1.00928	1.00834	1.00304	0.99863	0.9921	1.00165	1.00499	1.01605
577.62	0.135714	-19.1127	1.07573	523.656	0.153846	-19.1127	1.02631	546.863	0.156695	-19.1296	0.997885	3.14	-0.0118333	1.57	1.05733	1.57	9.30867			1.55	1.00434	1.01453	1.08795	1.02327	1.0153	0.98648	1.00894	1.00276	0.99109	0.99605	1.01801	0.99678	1.01084	1.01896	1.02048	1.07887	1.07607	1.05828	1.081	1.05538	1.02215	1.01177	1.00852	1.01459	1.00306	0.99916	0.9997	0.99692	0.9998
577.828	0.178571	-18.9135	0.975961	523.871	0.15035	-18.9135	0.950687	547.071	0.196581	-18.9304	0.975205	3.16	-0.163933	1.58	1.846	1.58	16.151			1.56	1.00998	1.0275	1.09077	1.00948	1.01633	0.99323	1.00802	0.99601	1.00931	0.99763	1.0064	1.01779	0.99501	1.0118	1.03217	1.06408	1.07481	1.06548	1.07867	1.04044	1.01745	1.00711	1.00061	1.00005	1.00316	1.00094	0.99357	1.01472	1.0079
578.036	0.1	-18.7143	1.03669	524.086	0.115385	-18.7143	0.986698	547.279	0.188034	-18.7312	0.917477	3.18	0.0157333	1.59	2.628	1.59	22.1647			1.57	1.00048	1.04584	1.06221	1.00111	1.00487	1.00249	0.9966	0.99933	0.98696	1.00294	0.99787	1.00627	1.00809	1.00206	1.0446	1.07263	1.04591	1.08087	1.07721	1.028	1.01664	1.00727	0.99871	0.99434	0.99805	0.99838	1.00523	1.00547	1.00202
578.244	0.121429	-18.5151	0.871858	524.301	0.132867	-18.5151	0.947086	547.487	0.182336	-18.532	0.890674	3.2	0.2109	1.6	3.117	1.6	21.9133			1.58	1.00934	1.06787	1.01622	1.00707	1.01149	1.01702	1.01374	0.99181	1.00022	1.01872	1.00212	1.00159	1.01387	1.02098	1.05625	1.06297	1.04384	1.05585	1.06764	1.03608	1.01348	1.01322	1.00484	1.00266	0.99821	1.00916	0.99574	1.00291	0.99198
578.452	0.107143	-18.3159	1.12778	524.516	0.118881	-18.3159	0.842654	547.696	0.17094	-18.3328	0.878303	3.22	0.102267	1.61	3.53733	1.61	16.724			1.59	1.0195	1.08383	1.03294	0.99937	1.00323	0.9962	1.01465	1.00704	0.99154	1.00265	0.99942	1.00176	1.02298	1.0365	1.06368	1.07076	1.05076	1.09061	1.0537	1.02636	1.00991	0.99781	1.00555	1.00941	0.99689	1.00295	0.99503	1.00052	1.00001
578.66	0.121429	-18.1167	1.12778	524.731	0.129371	-18.1167	0.986698	547.904	0.17094	-18.1336	0.987576	3.24	-0.0834667	1.62	3.63467	1.62	10.1227			1.6	1.02901	1.10424	1.02339	1.01479	0.99729	1.00299	1.00517	1.00316	0.98694	0.99454	1.00445	1.00383	1.01821	1.03403	1.06033	1.05758	1.05143	1.07698	1.05517	1.01098	1.00919	0.99244	1.00246	0.99931	1.00085	1.00736	1.00212	1.00271	1.00578
578.868	0.178571	-17.9175	1.015	524.946	0.0804196	-17.9175	1.01191	548.112	0.159544	-17.9344	0.919538	3.26	-0.147467	1.63	4.09767	1.63	6.37433			1.61	1.04414	1.0893	1.00774	0.99761	0.9965	0.98978	0.99594	1.01083	1.00734	0.99652	1.00286	0.99204	1.01157	1.03637	1.08148	1.06906	1.05383	1.06416	1.04384	1.00722	1.00857	0.99608	1.0052	1.00472	1.01099	0.99414	1.0043	1.00269	0.9918
579.076	0.135714	-17.7183	1.02801	525.161	0.125874	-17.7183	0.943485	548.32	0.168091	-17.7352	0.905106	3.28	0.0326	1.64	4.56567	1.64	4.671			1.62	1.05884	1.05238	1.01204	1.00394	0.9871	1.00301	1.00384	0.99745	1.02595	1.00588	0.99239	1.005	1.01898	1.04049	1.08634	1.05781	1.07737	1.07316	1.03237	1.02735	1.00649	0.9971	1.0104	0.99488	0.99401	0.99683	1.00533	1.00442	0.99135
579.284	0.135714	-17.5191	1.10609	525.376	0.101399	-17.5191	0.885867	548.528	0.207977	-17.536	0.964897	3.3	0.0356667	1.65	5.594	1.65	3.929			1.63	1.08197	1.03997	0.99116	1.00594	0.98861	1.0035	1.00394	1.00516	0.99953	1.0083	1.00197	1.00691	1.02477	1.04326	1.07421	1.05468	1.06835	1.06827	1.03105	1.01101	1.00774	1.00252	1.00704	1.0019	0.99198	1.01869	0.99327	0.9861	0.98873
579.491	0.178571	-17.3199	0.945598	525.591	0.0979021	-17.3199	0.96149	548.736	0.188034	-17.3368	0.985514	3.32	-0.135567	1.66	6.45367	1.66	4.399			1.64	1.11638	1.04856	1.01765	0.99538	1.00752	1.01189	1.00477	1.00776	1.01037	0.99739	1.01231	1.01425	1.0039	1.05458	1.08167	1.06241	1.0667	1.05952	1.01284	1.00831	1.00613	1.00183	1.00632	0.98986	1.00571	1.0008	1.00656	1.00004	0.99259
579.699	0.164286	-17.1207	0.993311	525.806	0.0874126	-17.1207	0.893069	548.944	0.176638	-17.1376	0.966958	3.34	0.0774333	1.67	7.32633	1.67	4.6			1.65	1.12938	1.03451	0.9909	0.99719	0.98942	0.99773	0.98728	1.01022	0.99162	1.00148	1.01141	1.01203	1.01179	1.06595	1.06818	1.06416	1.07363	1.04297	1.01687	1.01037	1.00897	1.0034	0.99597	0.97977	1.00884	1.00671	0.99959	0.99698	0.99078
579.907	0.107143	-16.9215	0.962948	526.021	0.104895	-16.9215	0.907474	549.152	0.190883	-16.9384	0.936032	3.36	0.185767	1.68	7.65567	1.68	5.45			1.66	1.12805	1.02168	1.01683	1.00752	1.00739	0.99595	0.99706	1.00709	1.00103	0.99785	1.01093	1.00881	1.01885	1.07147	1.06875	1.05577	1.07036	1.02843	1.01108	1.00038	1.00216	1.01356	1.01926	1.00623	1.00279	0.99883	0.98902	0.99919	0.99777
580.115	0.192857	-16.7223	1.05404	526.237	0.0804196	-16.7223	0.86066	549.36	0.190883	-16.7392	0.975205	3.38	0.520667	1.69	8.21267	1.69	7.635			1.67	1.07936	1.00776	0.98534	0.99794	0.99444	0.99932	1.00879	1.00754	0.98474	1.01477	1.01935	1.0128	1.03199	1.07042	1.08306	1.06909	1.06799	1.03965	0.99465	1.00288	1.00495	0.99171	1.01316	1.00614	1.00323	0.99278	1.00596	0.9886	1.00229
580.323	0.257143	-16.5231	1.08006	526.452	0.0664336	-16.5231	0.741824	549.568	0.233618	-16.54	0.919538	3.4	0.267433	1.7	8.101	1.7	11.0973			1.68	1.04022	1.0114	0.99871	0.99751	1.00826	1.00951	0.99476	0.99432	0.99936	1.00099	0.99744	1.00193	1.02929	1.08178	1.06308	1.07457	1.04473	1.01388	1.00897	1.00135	1.00322	1.0089	1.00287	1.0059	0.99554	1.00444	1.00457	1.00023	1.00852
580.531	0.135714	-16.3239	1.00199	526.667	0.0559441	-16.3239	0.954288	549.776	0.202279	-16.3408	0.954588	3.42	0.2221	1.71	8.13433	1.71	16.2423			1.69	1.03184	1.00885	1.0005	0.98721	0.98812	0.99885	1.00645	0.99399	1.01169	1.0067	1.01036	1.00544	1.04875	1.07699	1.05121	1.08411	1.04662	1.01511	1.01116	1.0024	1.00477	1.00395	1.00275	0.99367	1.00402	0.99524	0.98951	1.00332	1.00226
580.739	0.114286	-16.1247	1.08006	526.882	0.0559441	-16.1247	0.893069	549.985	0.188034	-16.1416	0.93397	3.44	-0.000666667	1.72	7.86067	1.72	21.3593			1.7	1.0172	1.01479	0.98495	0.99709	0.98057	1.01055	1.01892	0.9943	0.99291	0.99604	1.0062	1.01504	1.05687	1.07874	1.05547	1.08056	1.04333	1.02548	1.01214	0.99294	1.00598	1.00387	0.99722	1.0006	0.9892	0.99714	1.00068	0.99883	1.007
580.947	0.135714	-15.9255	1.15814	527.097	0.0384615	-15.9255	0.950687	550.193	0.182336	-15.9424	1.05355	3.46	0.117233	1.73	7.528	1.73	26.1377			1.71	1.02133	0.99919	0.99528	0.9903	1.00496	1.00131	1.00137	1.00518	0.9896	1.00757	0.99715	1.03111	1.07117	1.08334	1.06746	1.08151	1.03853	1.02536	0.99878	1.00729	1.00334	1.00938	1.00511	1.00135	0.99122	1.00279	0.99693	1.0026	1.01028
581.155	0.142857	-15.7263	1.02367	527.312	0.048951	-15.7263	0.903873	550.401	0.22792	-15.7432	0.946341	3.48	-0.0763333	1.74	7.055	1.74	28.449			1.72	1.01566	1.00941	0.99064	1.01095	1.00524	0.99156	1.00028	1.00108	0.98948	0.99134	1.00403	1.02882	1.04807	1.07861	1.06475	1.06904	1.01577	1.01517	1.00015	1.0006	1.00407	1.01278	1.00455	1.01255	0.99522	1.00574	0.99077	0.99913	1.01073
581.363	0.2	-15.5271	1.03669	527.527	0.0839161	-15.5271	0.824649	550.609	0.22792	-15.544	0.894797	3.5	-0.0937667	1.75	6.79167	1.75	28.3713			1.73	1.00397	1.00648	1.00529	0.99913	1.01235	1.00357	0.99984	1.00381	1.01398	1.00956	1.00306	1.03199	1.06668	1.07827	1.08036	1.07163	1.0219	1.01553	1.00949	1.00897	1.00065	0.99577	1.01026	1.00165	1.0059	1.00464	0.99804	1.00077	1.00541
581.571	0.164286	-15.3279	0.975961	527.742	0.041958	-15.3279	0.957889	550.817	0.216524	-15.3448	0.987576	3.52	-0.165433	1.76	6.91833	1.76	25.0573			1.74	1.00883	1.00859	0.9899	1.0018	1.01803	1.01965	0.99804	0.99193	0.99433	1.0124	1.01231	1.03738	1.08061	1.07136	1.08291	1.06077	1.03273	1.00743	0.99408	1.0208	0.998377	1.00644	0.99283	1.00669	1.00331	1.01305	0.99605	0.99615	1.00539
581.779	0.171429	-15.1287	0.997649	527.957	0.0384615	-15.1287	0.878665	551.025	0.213675	-15.1456	0.973144	3.54	0.0481333	1.77	7.35367	1.77	19.3563			1.75	1.00238	1.00086	0.98234	0.99999	1.00067	1.00455	1.00009	0.99587	0.99163	0.99502	1.00988	1.03897	1.08372	1.06445	1.07586	1.05807	1.01678	1.00143	1.01002	0.99794	1.00817	0.99368	0.99748	0.99623	1.00504	1.00171	1.00272	1.00674	1.00512
581.987	0.171429	-14.9295	1.14513	528.172	0.0559441	-14.9295	0.871463	551.233	0.247863	-14.9464	0.917477	3.56	0.300333	1.78	7.51567	1.78	13.0807			1.76	1.02288	0.99707	0.99981	1.00023	0.99945	1.00187	1.01597	0.99937	0.9998	0.99238	1.01401	1.04907	1.072	1.0643	1.08182	1.03657	1.00748	1.0008	0.99846	1.00234	1.00176	1.00086	0.98937	0.99477	1.01184	0.99568	0.99572	0.99296	1.00919
582.195	0.214286	-14.7303	0.928247	528.387	0.0874126	-14.7303	0.893069	551.441	0.304843	-14.7472	0.90923	3.58	0.444667	1.79	7.59667	1.79	8.35967			1.77	1.01203	1.00898	0.99764	0.9905	1.01339	1.00404	0.99838	1.00179	1.01556	1.00106	1.0134	1.0559	1.07813	1.07497	1.08625	1.0395	1.00746	1.0141	0.99999	1.00833	1.00385	1.00389	1.0011	1.00017	1.00573	1.01263	0.99248	0.99802	0.99923
582.403	0.185714	-14.5311	1.12344	528.602	0.0314685	-14.5311	0.975894	551.649	0.202279	-14.548	0.927785	3.6	0.575333	1.8	7.79167	1.8	5.759			1.78	0.99758	1.00591	0.99918	0.99417	1.02487	1.00972	0.99584	0.99287	0.98956	1.02007	1.03669	1.058	1.06977	1.08527	1.06497	1.02033	1.01032	1.00383	1.00965	1.00508	1.00367	1.01025	1.00873	0.99326	1.00537	0.9968	0.99492	0.99844	1.00514
582.61	0.164286	-14.3319	1.1191	528.817	0.0314685	-14.3319	1.02631	551.857	0.222222	-14.3488	0.975205	3.62	0.394333	1.81	7.611	1.81	4.12467			1.79	1.00543	1.00827	0.99409	0.99174	1.01358	1.00947	1.00533	1.00233	1.00126	1.01219	1.03771	1.07657	1.07609	1.07793	1.06647	1.02117	1.01304	1.00475	1.00046	0.99671	1.00124	1.01013	1.00094	1.00867	1.00761	1.00842	0.99464	0.99986	0.99422
582.818	0.171429	-14.1327	0.984636	529.032	0.027972	-14.1327	0.839053	552.065	0.222222	-14.1496	0.923662	3.64	0.327333	1.82	7.85567	1.82	3.58733			1.8	0.99686	0.99313	1.00311	0.9942	1.01093	1.00918	1.00552	1.00838	1.0003	0.99667	1.02878	1.08226	1.0725	1.08899	1.05424	1.02495	1.00282	0.99696	1.01194	0.99811	1.00194	1.00347	0.99744	1.0121	0.98845	1.00515	1.01397	1.01139	0.99782
583.026	0.185714	-13.9335	1.0844	529.247	0.0559441	-13.9335	0.936282	552.274	0.264957	-13.9504	0.896859	3.66	0.252	1.83	7.59367	1.83	3.11667			1.81	1.00386	1.00028	1.01054	1.0082	1.00168	1.00135	1.00221	1.00747	0.99858	1.02382	1.04313	1.08261	1.05904	1.07574	1.04098	1.01306	0.99401	1.00965	0.99613	1.00559	1.0042	1.00449	1.00145	0.9927	0.99369	0.99807	1.01059	0.9989	1.00307
583.234	0.2	-13.7343	1.00199	529.462	0.0734266	-13.7343	0.889468	552.482	0.279202	-13.7512	0.964897	3.68	-0.0923667	1.84	7.625	1.84	3.47833			1.82	1.00821	1.006	1.00012	0.99914	0.99424	1.00562	1.00082	1.0105	1.01588	1.00938	1.05078	1.06462	1.06161	1.07374	1.04101	1.01989	1.00119	0.9989	0.99929	1.003	1.00303	1.017	0.99534	1.00226	0.9903	0.99334	0.9999	0.98799	0.99851
583.442	0.235714	-13.5351	1.02367	529.677	0.0524476	-13.5351	0.878665	552.69	0.242165	-13.552	1.0618	3.7	-0.3373	1.85	6.58567	1.85	4.10467			1.83	1.01001	1.00144	1.00645	1.01251	1.00017	1.00126	0.99844	1.00962	1.01309	1.02068	1.0541	1.06937	1.07221	1.08917	1.02597	1.00646	1.0164	0.989	1.00774	0.99837	1.00803	0.99464	0.99954	0.99712	1.00535	1.00784	0.98443	1.00817	1.00866
583.65	0.142857	-13.3359	0.893547	529.892	0.0314685	-13.3359	0.824649	552.898	0.239316	-13.3528	0.983452	3.72	-0.597467	1.86	5.88767	1.86	6.329			1.84	1.0059	1.02034	1.00147	1.00871	1.0061	1.00221	0.99904	1.00039	1.0156	1.025	1.06138	1.09161	1.07694	1.07558	1.02189	1.00579	1.00836	1.00204	1.01401	1.00825	1.002	1.0025	1.00609	0.99859	0.99796	1.01003	0.99429	0.99015	1.00094
583.858	0.2	-13.1367	1.04536	530.108	0.0384615	-13.1367	0.799441	553.106	0.259259	-13.1536	0.977267	3.74	-0.386567	1.87	5.07567	1.87	11.1277			1.85	1.00812	1.00891	1.00377	0.98087	0.98886	0.99431	0.99289	1.00308	0.99945	1.02078	1.0819	1.07229	1.07585	1.08271	1.02372	0.9997	1.00306	1.00093	1.00138	1.00373	0.995116	1.0082	0.99917	1.0141	1.01473	1.00763	1.00272	0.9935	0.99252
584.066	0.192857	-12.9375	0.984636	530.323	0.0314685	-12.9375	0.957889	553.314	0.190883	-12.9544	0.954588	3.76	-0.393633	1.88	4.38867	1.88	17.826			1.86	0.99129	1.00166	1.00189	0.98889	1.0115	1.00687	1.01105	0.99388	1.00833	1.01917	1.07147	1.06798	1.09708	1.04278	1.02274	1.00085	0.99673	1.00166	1.00527	1.00586	0.998009	1.00538	1.00614	0.99895	0.99572	1.00749	0.98957	1.00042	0.99533
584.274	0.25	-12.7383	1.01066	530.538	0.0979021	-12.7383	0.821048	553.522	0.301994	-12.7553	1.00819	3.78	-0.322267	1.89	3.60667	1.89	21.7327			1.87	1.00381	1.00021	1.00918	0.99711	0.9944	1.0055	0.98692	0.9978	1.00998	1.03345	1.07237	1.05682	1.0772	1.04735	1.02474	1.00382	1.0021	1.00308	1.01018	1.01575	0.998596	0.99646	0.99822	1.00372	0.99161	1.00816	1.00522	0.99312	0.99521
584.482	0.242857	-12.5391	0.962948	530.753	0.020979	-12.5391	0.92908	553.73	0.245014	-12.5561	0.911291	3.8	-0.410567	1.9	2.42633	1.9	19.1843			1.88	1.00454	1.00586	1.01383	1.00722	1.01149	1.00923	0.99824	0.99739	1.01529	1.05443	1.08592	1.06364	1.07448	1.04236	1.02454	1.00089	1.00933	0.98687	1.006	1.01222	1.00249	1.00751	0.99621	0.99055	1.00782	0.99923	1.00284	1.00232	1.00332
584.69	0.257143	-12.3399	0.92391	530.968	0.0594406	-12.3399	0.723818	553.938	0.282051	-12.3569	0.983452	3.82	-0.198233	1.91	2.265	1.91	12.312			1.89	1.00113	0.99966	0.99515	0.99231	1.00998	1.016	1.00688	1.0077	1.0159	1.05199	1.08839	1.06644	1.07719	1.03236	1.01483	0.99754	1.00259	0.99105	0.99783	1.01613	1.00455	0.98668	0.98568	1.0049	0.99942	1.01004	0.996	1.0069	0.97919
584.898	0.221429	-12.1407	0.928247	531.183	0.0454545	-12.1407	0.785037	554.146	0.253561	-12.1577	0.954588	3.84	-0.280233	1.92	1.849	1.92	6.431			1.9	1.0048	1.00579	1.00315	1.0045	0.99835	0.99625	0.98601	1.00872	1.01632	1.06194	1.08135	1.06918	1.07116	1.03409	1.00011	1.00344	0.9931	1.00221	1.00625	1.01335	1.00536	0.99815	0.99955	0.99329	1.00077	1.00014	1.00476	0.99534	0.99507
585.106	0.228571	-11.9415	1.09741	531.398	0.0454545	-11.9415	0.86066	554.354	0.259259	-11.9585	0.995823	3.86	0.203867	1.93	1.588	1.93	3.592			1.91	1.00857	1.00323	1.00609	1.00521	1.00159	1.00009	0.99185	1.0138	1.02241	1.0414	1.09815	1.05683	1.05978	1.00531	1.00153	1.00774	1.00371	0.99492	0.99349	1.00626	0.999477	0.99539	1.00551	1.00677	0.99944	0.98305	1.00395	0.99276	0.99931
585.314	0.207143	-11.7423	0.949935	531.613	0.041958	-11.7423	0.903873	554.563	0.276353	-11.7593	0.905106	3.88	-0.178333	1.94	1.19667	1.94	2.59533			1.92	1.00123	1.00303	1.00808	0.99558	1.00066	1.00873	1.00844	1.00045	1.03275	1.07613	1.07081	1.076	1.05416	1.02768	1.01024	1.00524	1.0064	0.99841	1.01074	1.0133	0.999999	1.00373	0.99282	0.99759	0.98298	1.00326	1.01484	1.00825	0.99239
585.521	0.257143	-11.5431	1.0497	531.828	0.0314685	-11.5431	0.774234	554.771	0.253561	-11.5601	0.962835	3.9	-0.156767	1.95	0.909333	1.95	1.30907			1.93	1.01569	0.99641	1.00998	1.01249	1.0022	0.99936	1.0105	1.01025	1.02695	1.07096	1.07285	1.08296	1.04837	1.01075	1.00894	1.00324	1.00049	1.00472	0.99596	1.00597	1.00002	0.99637	1.00111	0.99866	0.99505	0.99566	0.99687	1.00567	0.99538
585.729	0.242857	-11.3439	1.01934	532.043	0.0594406	-11.3439	0.839053	554.979	0.296296	-11.3609	0.905106	3.92	-0.4674	1.96	0.8304	1.96	0.939733			1.94	1.0189	1.00457	1.0009	0.98464	1.00368	1.01229	0.9849	1.00753	1.01855	1.09277	1.07671	1.08704	1.05414	1.00295	1.01433	1.00276	1.0088	0.99475	1.0093	1.00231	1.00306	1.00344	1.01141	0.99898	0.99835	0.99798	1.00298	1.00861	1.0008
585.937	0.228571	-11.1447	1.03235	532.258	0.0524476	-11.1447	0.882266	555.187	0.262108	-11.1617	0.876242	3.94	-0.141533	1.97	0.8314	1.97	0.452067			1.95	0.98285	1.00386	0.99878	0.99413	1.00233	1.01034	1.00204	1.00721	1.04617	1.1047	1.06783	1.08381	1.04376	1.01492	1.01708	0.99527	0.99585	0.99796	0.99846	1.01596	1.00155	1.01522	1.00164	1.00174	1.00204	1.00502	0.9935	0.99576	1.01015
586.145	0.228571	-10.9455	1.03235	532.473	0.0314685	-10.9455	0.849856	555.395	0.239316	-10.9625	0.946341	3.96	-0.215067	1.98	0.686733	1.98	0.815			1.96	0.99024	1.01152	1.00801	0.99129	1.00249	1.00014	1.00338	1.00441	1.05342	1.08209	1.08194	1.08906	1.029	1.00863	0.9972	1.00798	0.99705	0.99598	1.00128	1.00154	1.00382	0.99764	0.99393	1.00684	1.00577	0.99751	1.00628	0.99944	1.01061
586.353	0.192857	-10.7463	1.04536	532.688	0.034965	-10.7463	0.76343	555.603	0.253561	-10.7633	0.857686	3.98	-0.442567	1.99	0.868333	1.99	1.065			1.97	1.00507	1.01654	1.01159	0.98821	0.99725	1.00392	1.00885	1.01897	1.04181	1.08465	1.07505	1.06852	1.02913	1.00355	1.00674	1.0029	0.99353	1.00056	1.00466	1.00906	1.00046	0.99399	0.99952	0.99633	1.01232	0.99651	0.98892	0.99899	1.0047
586.561	0.221429	-10.5471	0.967286	532.903	0.0734266	-10.5471	0.716616	555.811	0.324786	-10.5641	0.964897			2	0.555	2	0.972967			1.98	1.01468	1.00693	0.98906	0.99935	1.0041	0.99218	1.00245	1.01142	1.05488	1.08893	1.09844	1.07278	1.01974	1.01346	1.00748	0.99692	1.00679	0.99133	1.00665	0.99846	0.999654	1.00307	1.00439	1.00315	0.99772	1.00244	1.0101	1.00037	1.00653
586.769	0.171429	-10.3479	1.05838	533.118	0.0384615	-10.3479	0.792239	556.019	0.270655	-10.3649	0.940156			2.01	0.994333	2.01	0.711967			1.99	1.00207	1.00896	1.00708	1.00133	0.99522	1.00588	1.00848	1.00019	1.07344	1.08588	1.08545	1.04808	1.03104	1.00474	0.99884	1.00402	0.99126	0.99071	1.00925	0.99836	0.995424	1.00558	0.99328	0.99567	0.9927	1.00411	1.00803	0.99313	0.99544
586.977	0.264286	-10.1487	0.945598	533.333	0.0314685	-10.1487	0.752627	556.227	0.279202	-10.1657	0.979329			2.02	1.16267	2.02	0.425633			2	0.98651	1.00729	0.99235	0.99441	1.00573	1.02167	1.01324	1.03191	1.09038	1.07097	1.08776	1.03868	1.01592	1.00258	1.0034	1.00234	1.00153	1.00198	1.00522	1.00954	1.00296	0.99458	1.00913	1.00215	1.01734	1.00414	0.99201	0.99084	1.00354
587.185	0.228571	-9.94954	1.02801	533.548	0.0594406	-9.94954	0.777835	556.435	0.267806	-9.96647	0.983452			2.03	1.109	2.03	0.540667			2.01	0.9964	1.00562	1.00533	1.00092	1.01002	1.01392	1.01057	1.03962	1.08699	1.06239	1.07279	1.05556	1.01737	1.00331	1.00012	1.00433	0.99666	1.00556	0.99619	0.99838	0.996207	0.99269	0.99605	0.99773	1.00292	1.00187	1.00149	0.99226	1.00879
587.393	0.207143	-9.75034	0.980299	533.763	0.0454545	-9.75034	0.698611	556.643	0.270655	-9.76727	0.983452			2.04	0.625333	2.04	0.514333			2.02	1.00266	0.99799	1.00638	1.01186	0.99493	0.98671	1.00497	1.05024	1.08964	1.06162	1.08441	1.02409	1.01088	1.01921	1.00461	1.00635	1.00182	1.01517	1.01646	0.99777	1.00264	0.99816	0.9979	0.99808	1.00233	1.00128	0.99709	0.99902	1.0272
587.601	0.242857	-9.55114	0.958611	533.979	0.0384615	-9.55114	0.756228	556.851	0.282051	-9.56808	0.876242			2.05	0.2358	2.05	0.0587667			2.03	1.00254	1.00857	0.99226	1.00333	1.01135	1.00796	1.00232	1.03896	1.07571	1.06995	1.07363	1.02658	1.01707	1.00806	1.0105	1.00643	1.00138	0.98945	1.00335	1.00215	1.00885	0.99828	1.00547	1.01678	1.00755	1.00617	1.01032	1.0063	1.05523
587.809	0.264286	-9.35194	0.928247	534.194	0.0384615	-9.35194	0.76343	557.06	0.259259	-9.36888	0.835007			2.06	0.338467	2.06	-0.00556667			2.04	1.00212	1.01548	0.98315	0.99288	1.00743	0.99886	1.0092	1.03725	1.09067	1.08457	1.07331	1.00182	1.00596	0.99912	0.99199	1.01255	1.00641	0.99726	1.0136	1.01012	1.00284	1.00985	1.00632	0.99376	1.00472	1.00224	0.99943	1.00111	1.06937
588.017	0.235714	-9.15274	0.880534	534.409	0.0699301	-9.15274	0.713015	557.268	0.296296	-9.16968	0.913353			2.07	0.289467	2.07	0.1421			2.05	0.99148	0.99568	0.99786	0.99239	1.00201	1.00863	1.01759	1.05777	1.06847	1.08052	1.07562	1.02288	1.00702	1.0026	0.99835	1.01128	1.0046	1.00107	1.00659	1.0055	0.999857	1.00782	0.99398	0.99957	0.99981	1.0127	0.99643	0.99604	1.07285
588.224	0.264286	-8.95354	1.015	534.624	0.0384615	-8.95354	0.774234	557.476	0.245014	-8.97048	1.01644			2.08	0.352	2.08	0.614			2.06	0.98931	1.00373	0.99604	0.99482	1.00337	1.00789	1.01127	1.06279	1.08184	1.08713	1.06471	1.01682	1.00952	1.0039	1.01571	1.0028	1.01151	1.00718	1.00319	0.99973	0.997843	0.99375	0.99782	0.98748	0.99473	0.99988	0.98961	1.00199	1.06505
588.432	0.3	-8.75434	0.984636	534.839	0.0629371	-8.75434	0.669802	557.684	0.287749	-8.77128	0.911291			2.09	0.205	2.09	0.916			2.07	0.98797	0.99022	1.00413	0.99586	1.00858	0.99765	1.01941	1.06746	1.06737	1.09267	1.038	1.01557	1.01613	1.01123	1.00605	0.99534	1.0068	0.98989	1.00726	1.00373	1.00247	0.99447	1.00536	1.01194	0.9981	1.00093	1.00561	1.00612	1.04912
588.64	0.264286	-8.55515	0.980299	535.054	0.0664336	-8.55515	0.749026	557.892	0.279202	-8.57208	0.907168			2.1	0.307333	2.1	0.806667			2.08	1.0214	0.98056	0.98598	1.00726	1.00652	1.00362	1.01809	1.08182	1.07248	1.07989	1.04436	1.01394	0.99959	1.00199	1.00439	0.98855	1.00151	0.99934	0.99326	0.99541	0.997215	1.00001	0.9973	1.00485	0.99901	1.01768	1.00538	1.0039	1.01762
588.848	0.264286	-8.35595	0.889209	535.269	0.041958	-8.35595	0.745425	558.1	0.245014	-8.37289	0.95665			2.11	0.1271	2.11	0.347267			2.09	0.9912	0.99416	1.00419	0.9994	1.00573	1.00028	1.02592	1.09184	1.07007	1.09132	1.03469	1.00616	1.00466	1.01207	1.00064	1.00353	0.99529	1.00155	1.0094	1.00285	0.999546	0.99152	1.00409	1.00186	1.01223	0.99022	1.00416	1.00033	1.01296
589.056	0.321429	-8.15675	0.945598	535.484	0.0454545	-8.15675	0.626589	558.308	0.276353	-8.17369	0.962835			2.12	0.0059	2.12	0.388933			2.1	1.02026	1.00753	1.00982	1.00549	1.00758	1.00991	1.01913	1.08647	1.06017	1.0884	1.03147	1.00749	1.00746	1.00635	0.98535	1.0075	0.99448	1.00347	1.00097	1.00292	0.99842	1.00518	0.99695	1.00455	0.9983	0.99739	1.00071	1.00663	1.01102
589.264	0.271429	-7.95755	0.980299	535.699	0.0839161	-7.95755	0.720217	558.516	0.304843	-7.97449	0.880365			2.13	-0.00376667	2.13	0.0465667			2.11	1.00745	1.00617	1.00387	1.00709	1.00774	1.01143	1.03826	1.09208	1.06908	1.08302	1.0327	1.00744	1.00325	1.00614	0.99519	1.00072	1.00783	0.99693	0.98678	1.01584	1.00468	1.00506	1.00108	0.99926	0.99609	1.00586	1.00288	1.03253	1.0313
589.472	0.264286	-7.75835	0.906559	535.914	0.013986	-7.75835	0.745425	558.724	0.247863	-7.77529	0.835007			2.14	0.0189	2.14	0.717633			2.12	0.99503	1.00903	0.99827	1.0144	1.0004	1.0021	1.04025	1.08477	1.06617	1.07127	1.02238	1.00306	1.00088	0.99809	1.01309	1.00279	0.99867	1.00383	1.00086	0.99667	1.00613	0.99855	0.99168	1.00824	0.99475	0.99734	1.00183	1.03464	1.04313
589.68	0.25	-7.55915	1.02801	536.129	0.0454545	-7.55915	0.709414	558.932	0.290598	-7.57609	0.878303			2.15	0.0717667	2.15	0.395633			2.13	1.00047	0.98572	1.00969	1.0066	1.00958	1.01447	1.06051	1.06179	1.07852	1.06654	1.0191	1.00532	0.99377	0.99965	0.99726	0.99863	0.9942	1.00266	1.00057	1.00846	0.997783	1.00976	1.00464	1.00158	1.00264	0.99191	1.0028	1.05599	1.03135
589.888	0.3	-7.35995	1.04103	536.344	0.0594406	-7.35995	0.723818	559.14	0.336182	-7.37689	0.942217			2.16	-0.120233	2.16	0.921			2.14	0.99988	0.99614	0.99816	1.01125	1.00342	1.02055	1.06763	1.06988	1.07876	1.05198	1.02953	1.01218	1.01372	1.00314	1.00198	0.99772	1.0005	0.99956	1.00846	1.00527	0.997257	1.00033	1.0085	1.00766	1.00153	0.99893	0.99468	1.07362	1.0501
590.096	0.321429	-7.16075	0.984636	536.559	0.0629371	-7.16075	0.59778	559.348	0.299145	-7.1777	0.903044			2.17	-0.2094	2.17	0.544667			2.15	0.99262	1.02153	1.01306	1.00872	1.00948	1.01046	1.06176	1.07005	1.08284	1.04174	1.00786	1.00537	1.00668	0.99167	1.00326	0.9931	0.98689	0.98536	0.99573	1.00297	0.994915	1.00472	0.99592	0.99496	1.00126	1.00367	0.99	1.07804	1.03778
590.304	0.307143	-6.96155	0.928247	536.774	0.0314685	-6.96155	0.561769	559.556	0.296296	-6.9785	0.808204			2.18	-0.217733	2.18	0.452633			2.16	0.9904	1.00149	1.00072	1.0151	0.99958	1.00709	1.09114	1.05548	1.10035	1.02893	1.02334	1.00076	0.99965	0.99988	0.99832	0.99795	1.00333	1.00321	0.99594	1.0053	1.00564	0.99629	1.01033	1.02118	1.00411	1.00881	1.00013	1.07543	1.0289
590.512	0.264286	-6.76235	0.962948	536.989	0.0384615	-6.76235	0.673403	559.765	0.250712	-6.7793	0.942217			2.19	-0.0767333	2.19	0.594633			2.17	1.0113	0.99402	1.00516	1.01449	1.00189	1.01838	1.0826	1.04208	1.08174	1.01682	0.99887	0.9975	0.99892	1.00554	0.99619	0.99996	1.00113	1.00191	0.99854	0.99614	0.993638	0.99878	1.0069	1.01005	0.99181	1.01075	1.00551	1.06512	1.00953
590.719	0.321429	-6.56315	0.936923	537.204	0.0454545	-6.56315	0.576174	559.973	0.279202	-6.5801	0.903044			2.2	0.127	2.2	0.444633			2.18	0.98851	1.01107	1.0048	1.00966	1.01578	1.03398	1.09082	1.0608	1.05444	1.0155	0.98705	1.00997	0.99976	0.99054	1.00067	1.00253	1.00855	1.00055	1.0074	1.01461	1.00023	0.99652	0.99882	1.00526	1.00233	1.00072	1.0054	1.04573	1.01118
590.927	0.307143	-6.36395	0.928247	537.419	0.041958	-6.36395	0.576174	560.181	0.304843	-6.3809	0.863871			2.21	-0.0759333	2.21	0.759			2.19	0.99902	1.0056	1.00956	1.00966	1.00606	1.04162	1.08605	1.06125	1.07414	1.03239	1.01197	1.00478	1.00775	0.99931	1.00534	0.99416	1.00146	0.99412	0.9866	0.99929	0.999872	1.00999	1.00077	1.00189	1.01503	1.00731	1.01592	1.05958	1.00548
591.135	0.3	-6.16475	0.845833	537.634	0.0104895	-6.16475	0.561769	560.389	0.279202	-6.1817	0.804081			2.22	-0.222	2.22	0.751667			2.2	0.99394	1.00423	0.99736	0.9965	0.997	1.04586	1.0741	1.06689	1.04807	1.01221	1.01195	1.00372	0.99796	1.00994	0.99956	1.01225	0.99705	0.99104	0.98404	0.99876	1.00284	1.01164	1.00968	1.00577	1.0025	1.00184	1.03505	1.053	1.00845
591.343	0.35	-5.96556	0.83282	537.849	0.0874126	-5.96556	0.622988	560.597	0.319088	-5.98251	0.898921			2.23	-0.236867	2.23	0.436633			2.21	1.01485	1.00435	0.99041	1.00309	0.99694	1.05531	1.07762	1.07699	1.03715	1.01031	1.0085	1.01119	0.99098	1.00857	0.99755	1.00475	0.99596	1.00369	1.00279	1.00199	1.00171	1.00146	0.99999	0.99715	0.99957	0.99239	1.03875	1.04807	1.00252
591.551	0.342857	-5.76636	0.988974	538.065	0.041958	-5.76636	0.626589	560.805	0.287749	-5.78331	0.87418			2.24	-0.1201	2.24	-0.251833			2.22	1.01302	1.00147	1.00061	1.00154	0.99609	1.0468	1.05736	1.08336	1.03679	1.00895	0.99987	0.99726	0.99781	0.99344	1.00693	1.00338	0.99361	1.0001	0.99324	1.00883	0.997086	1.00887	0.99563	0.99804	1.00039	1.00725	1.05883	1.02699	1.00827
591.759	0.314286	-5.56716	0.919572	538.28	0.048951	-5.56716	0.572573	561.013	0.267806	-5.58411	0.793772			2.25	-0.170833	2.25	-0.230833			2.23	0.99767	1.00981	0.99649	1.00196	1.01037	1.04647	1.05823	1.07249	1.01645	1.01157	1.00174	1.00359	1.00669	1.0126	1.00308	1.00761	0.99195	0.99712	0.9978	0.99283	1.00029	1.00063	0.99529	0.99959	1.00634	0.99312	1.06406	1.01004	0.99187
591.967	0.35	-5.36796	0.893547	538.495	0.0559441	-5.36796	0.518556	561.221	0.310541	-5.38491	0.896859			2.26	-0.0859667	2.26	0.2662			2.24	0.99657	0.99613	1.00707	1.01131	1.01282	1.06472	1.06077	1.06366	1.03024	1.01099	0.99565	0.99995	1.01052	0.99502	1.0043	0.99467	0.98975	1.01638	0.99694	1.00584	0.995564	1.00857	0.9869	1.00258	1.0029	1.01572	1.06345	1.00505	0.9988
592.175	0.364286	-5.16876	0.858846	538.71	0.0524476	-5.16876	0.547365	561.429	0.307692	-5.18571	0.888612			2.27	0.182533	2.27	0.587967			2.25	0.99597	1.00919	0.99984	1.00599	1.02549	1.07294	1.07712	1.07361	1.0173	0.99905	0.99817	1.00735	1.00879	0.99695	1.01032	1.00816	1.00816	1.00047	1.00475	0.99287	0.996207	0.9933	1.00216	0.99175	0.99758	1.01652	1.05317	1.00414	1.00343
592.383	0.357143	-4.96956	0.932585	538.925	0.0909091	-4.96956	0.475343	561.637	0.336182	-4.98651	0.837068			2.28	0.298667	2.28	0.218633			2.26	1.0016	1.01091	1.00215	1.00199	1.01377	1.07	1.07187	1.07084	1.02818	1.01405	1.0058	0.99327	1.00075	0.9948	0.99525	1.00455	1.00532	0.99716	1.00179	0.97675	0.998396	0.99521	0.99969	1.01095	1.01138	1.01816	1.08136	0.99721	1.01445
592.591	0.357143	-4.77036	0.910897	539.14	0.041958	-4.77036	0.514955	561.845	0.279202	-4.78731	0.822636			2.29	0.402333	2.29	0.1393			2.27	0.99788	0.99152	1.00946	1.00182	1.03431	1.08978	1.08094	1.06062	1.01426	1.00941	1.00531	1.00898	1.01074	1.0112	1.00013	0.99575	1.00217	1.00468	1.00866	0.9896	1.0021	0.99745	0.99781	1.00134	0.99979	1.0446	1.07327	1.00017	0.99281
592.799	0.357143	-4.57116	0.958611	539.355	0.0314685	-4.57116	0.482546	562.053	0.276353	-4.58812	0.832945			2.3	0.1473	2.3	0.1289			2.28	0.99466	1.01385	1.00118	1.0136	1.02861	1.09072	1.08708	1.04626	1.01224	1.00037	0.99997	0.98899	0.99923	1.00655	0.99823	1.00308	1.00248	1.00003	0.98903	1.00527	0.99733	0.9966	0.99811	1.00871	1.00758	1.05192	1.08661	1.00501	0.99793
593.007	0.392857	-4.37196	0.94126	539.57	0.0979021	-4.37196	0.478944	562.261	0.333333	-4.38892	0.851501			2.31	0.212967	2.31	-0.2192			2.29	1.00077	1.0152	0.99524	0.99986	1.03794	1.08802	1.09365	1.05906	1.01827	0.99713	0.99762	0.9935	1.00577	1.00183	0.998	0.98795	0.97945	0.99855	0.99164	1.01019	0.998965	0.99797	1.00824	1.00859	1.01663	1.06587	1.06103	1.00533	1.00251
593.214	0.371429	-4.17276	0.767756	539.785	0.0699301	-4.17276	0.540163	562.469	0.321937	-4.18972	0.777278			2.32	0.0369667	2.32	-0.563367			2.3	1.00626	1.01293	1.00548	0.9989	1.04057	1.0666	1.08836	1.04426	1.00972	1.00722	1.0008	0.99847	1.00519	1.00374	1.00467	0.99671	0.99976	1.00696	0.99379	0.99741	0.997189	1.00591	0.99406	1.00917	1.00403	1.06601	1.0383	1.00219	1.00042
593.422	0.392857	-3.97356	0.837158	540	0.0804196	-3.97356	0.460939	562.678	0.350427	-3.99052	0.777278			2.33	0.0832	2.33	-0.646233			2.31	1.00143	1.00995	1.00182	1.00012	1.05107	1.07819	1.0771	1.01283	1.01666	1.00816	1.01773	0.99381	1.00465	1.0061	1.00188	0.98887	0.99271	1.001	0.99739	0.99825	1.00746	1.00862	1.00161	0.99537	1.00744	1.03183	1.00522	0.99624	1.00515
593.63	0.421429	-3.77436	0.83282	540.215	0.0559441	-3.77436	0.439333	562.886	0.287749	-3.79132	0.789648			2.34	-0.0535333	2.34	-0.3418			2.32	1.0002	1.01181	1.00853	1.00141	1.04299	1.05806	1.07528	1.02243	1.01577	1.00248	1.00697	1.00824	0.9999	0.99133	0.9973	1.0109	0.99447	0.99841	1.00129	0.99282	1.00578	1.0074	1.01324	1.00878	1.00277	1.0241	0.99608	1.001	0.99254
593.838	0.378571	-3.57517	0.772094	540.43	0.0559441	-3.57517	0.522157	563.094	0.299145	-3.59212	0.808204			2.35	-0.1485	2.35	-0.1984			2.33	1.01571	0.9959	0.99688	1.00012	1.06517	1.0589	1.0765	1.0141	1.01009	0.99538	1.00127	0.99571	0.99972	0.99131	1.0024	0.98807	1.00634	1.00153	0.99517	1.00192	1.00064	0.99713	0.99067	0.98613	1.01466	1.01291	1.00656	1.00543	1.00035
594.046	0.414286	-3.37597	0.83282	540.645	0.027972	-3.37597	0.525759	563.302	0.267806	-3.39293	0.812328			2.36	0.0333	2.36	0.108233			2.34	0.99926	1.00245	1.00221	1.01697	1.05492	1.05708	1.0841	1.02108	1.0167	1.00639	1.00237	1.00047	1.01563	1.00024	1.00536	1.00101	1.00756	0.98813	0.99868	1.0143	0.995482	1.00287	0.98506	1.01095	1.0226	1.00954	0.99806	0.99387	0.9979
594.254	0.414286	-3.17677	0.72438	540.86	0.0524476	-3.17677	0.450136	563.51	0.279202	-3.19373	0.75666			2.37	0.0393333	2.37	-0.326767			2.35	0.99778	1.00745	1.01388	1.02609	1.05635	1.06942	1.07236	1.01145	1.01535	0.9905	0.9977	1.01113	1.00282	0.99506	0.99058	0.99508	1.00767	1.00978	0.99662	1.00356	1.00213	1.0081	0.99578	1.00375	1.05669	1.01211	1.00272	1.00031	1.00111
594.462	0.442857	-2.97757	0.759081	541.075	0.0559441	-2.97757	0.453737	563.718	0.301994	-2.99453	0.812328			2.38	0.00976667	2.38	-0.634633			2.36	0.99955	1.00405	1.00638	1.02771	1.07379	1.07991	1.05426	1.01577	1.01511	0.99005	0.99184	0.99561	0.99953	0.98509	1.00949	0.97595	1.00682	0.99916	1.00174	0.99282	1.00073	1.00255	0.99655	1.00738	1.0573	1.03806	1.00714	0.99704	1.00062
594.67	0.428571	-2.77837	0.750406	541.29	0.0664336	-2.77837	0.385316	563.926	0.287749	-2.79533	0.820575			2.39	0.0831	2.39	-0.628967			2.37	1.00378	1.00629	0.99665	1.02786	1.07504	1.07759	1.05434	1.01323	0.99904	1.0011	0.99337	0.99608	1.00316	1.0103	1.00012	0.98617	0.9954	0.99059	0.98859	1.0048	0.999215	0.99973	1.00214	1.01448	1.05319	1.06103	0.99458	0.99927	1.00839
594.878	0.421429	-2.57917	0.759081	541.505	0.048951	-2.57917	0.428529	564.134	0.319088	-2.59613	0.785525			2.4	0.252133	2.4	-0.341033			2.38	1.00543	1.0025	1.01309	1.03265	1.0676	1.0883	1.03889	1.00462	1.01104	1.00868	1.00802	1.00988	1.00079	1.00085	1.0036	1.00533	0.99617	1.00333	0.99984	1.01316	0.997517	0.99799	0.99756	1.01955	1.03512	1.08837	1.00101	0.99238	1.0077
595.086	0.457143	-2.37997	0.737393	541.72	0.0734266	-2.37997	0.460939	564.342	0.316239	-2.39693	0.806142			2.41	0.519333	2.41	-0.00573333			2.39	1.01182	1.01069	1.00963	1.03954	1.08199	1.07475	1.03856	1.0037	1.00439	1.00307	0.99867	1.00062	1.00243	0.99338	1.00522	1.00016	0.99421	1.00563	1.00539	0.99818	1.00228	1.01543	0.99128	1.00789	1.0176	1.09298	0.99709	1.00935	0.99813
595.293	0.507143	-2.18077	0.772094	541.935	0.034965	-2.18077	0.403322	564.55	0.293447	-2.19774	0.781401			2.42	0.377	2.42	-0.0770667			2.4	1.01402	1.00926	1.00041	1.05186	1.05255	1.08949	1.01328	1.00795	1.00397	1.00307	0.99692	1.00447	0.99576	1.01126	1.00741	1.00261	0.99535	1.01132	0.99701	0.99447	1.00728	0.9926	0.99875	1.02353	1.01409	1.07093	1.00373	1.00014	1.00273
595.501	0.528571	-1.98157	0.659316	542.151	0.041958	-1.98157	0.356508	564.758	0.290598	-1.99854	0.777278			2.43	0.365333	2.43	0.402667			2.41	1.00891	1.00804	1.01575	1.06262	1.0471	1.07801	1.01782	0.99383	1.01074	0.99785	0.98802	0.99306	0.99558	1.00075	1.00854	0.9983	1.00796	1.0011	1.00447	0.99583	0.994675	1.00801	1.01308	1.04632	1.00634	1.04897	0.99703	0.99474	0.99775
595.709	0.528571	-1.78237	0.602927	542.366	0.0594406	-1.78237	0.356508	564.966	0.304843	-1.79934	0.777278			2.44	-0.0352667	2.44	0.3269			2.42	1.00624	1.0052	1.01791	1.07329	1.0443	1.09452	1.01244	0.99394	1.01391	0.99556	1.00553	0.98744	0.99332	1.00575	0.99182	1.00433	1.00648	1.0009	1.00315	1.01471	0.998595	1.00642	1.02334	1.05782	1.0069	1.02617	0.99879	0.99565	1.00256
595.917	0.55	-1.58317	0.589914	542.581	0.0664336	-1.58317	0.288087	565.174	0.330484	-1.60014	0.672129			2.45	0.0977333	2.45	0.2086			2.43	1.00732	1.00369	1.01349	1.08325	1.03567	1.0699	1.00476	1.00241	0.99879	0.98616	1.0015	0.98521	1.00455	0.99298	1.01679	1.00803	0.99871	1.00182	1.00524	0.99662	1.00502	0.99708	1.00691	1.05735	0.98954	0.99729	1.00882	0.97894	1.00668
596.125	0.6	-1.38397	0.572564	542.796	0.034965	-1.38397	0.334901	565.382	0.293447	-1.40094	0.748413			2.46	-0.0219333	2.46	-0.277233			2.44	1.01955	1.0062	1.01788	1.09106	1.05311	1.06933	1.00922	0.99856	0.99686	1.00334	1.01056	0.98736	0.99212	1.00021	1.00321	0.99491	1.00805	0.99828	1.00919	1.01129	1.00525	0.99569	1.0296	1.05862	1.00854	1.0033	0.99863	1.00371	1.00532
596.333	0.55	-1.18477	0.529188	543.011	0.0664336	-1.18477	0.367311	565.59	0.321937	-1.20174	0.690685			2.47	0.0584333	2.47	-0.198133			2.45	0.99773	1.01397	1.01801	1.08443	1.0625	1.04726	1.00812	1.00345	1.01019	0.99928	0.99467	1.00804	1.00782	0.98668	1.00736	0.99589	0.99528	0.98996	1.00014	1.012	0.998897	1.0159	1.02864	1.05177	1.00143	0.9916	1.01135	0.99858	0.99529
596.541	0.578571	-0.985576	0.602927	543.226	0.0594406	-0.985576	0.284486	565.799	0.293447	-1.00255	0.760784			2.48	-0.0889	2.48	-0.161867			2.46	1.00864	1.00665	1.01148	1.08775	1.06822	1.05209	1.01294	1.01433	1.01009	1.0019	1.00175	0.99923	1.003	1.00821	1.01009	1.00351	0.99581	1.00522	1.00046	0.99257	0.997031	1.00388	1.05037	1.02435	1.00575	0.99397	0.99703	1.00312	1.00203
596.749	0.571429	-0.786376	0.477136	543.441	0.0454545	-0.786376	0.334901	566.007	0.310541	-0.803347	0.597906			2.49	0.169433	2.49	0.00796667			2.47	1.02617	1.00848	1.0409	1.09899	1.07504	1.04495	1.00588	0.99212	0.98988	1.00796	1.00788	1.00424	1.00039	0.99728	0.99763	1.00351	0.99779	1.00837	0.99973	1.00147	1.0068	1.02135	1.05744	1.02812	0.99698	1.00856	1.00509	0.98861	1.00661
596.957	0.592857	-0.587177	0.472799	543.656	0.0909091	-0.587177	0.26648	566.215	0.356125	-0.604148	0.639141			2.5	0.3257	2.5	-0.258333			2.48	0.99478	1.02212	1.02935	1.10092	1.05865	1.04048	1.01255	1.00371	1.00142	1.01522	1.00824	1.00856	0.99949	0.99542	1.00564	1.00237	1.00315	1.00051	0.99984	1.00593	1.00655	1.04059	1.05237	1.00623	1.00126	1.00306	0.9835	1.00035	0.99421
597.165	0.635714	-0.387978	0.438098	543.871	0.0699301	-0.387978	0.26648	566.423	0.34188	-0.40495	0.665944			2.51	0.209367	2.51	0.00236667			2.49	1.00403	1.02014	1.03703	1.06978	1.06054	1.02698	1.0064	1.00125	1.00637	0.99285	1.00393	1.00761	1.00402	1.00605	1.0025	0.99486	0.99412	1.00185	1.01169	1.00617	1.01177	1.05186	1.03368	1.00792	1.03788	1.00711	1.01609	0.99077	1.00582
597.372	0.621429	-0.188779	0.446773	544.086	0.0454545	-0.188779	0.284486	566.631	0.304843	-0.205752	0.70924			2.52	-0.301033	2.52	-0.0153			2.5	1.01065	1.01207	1.04547	1.07103	1.06738	1.04379	0.99612	1.0003	1.0106	1.00843	0.99874	0.99517	1.0111	1.00964	0.98575	1.00225	0.99305	1.00163	1.00701	1.00409	1.01383	1.06201	1.02384	1.01221	1.04832	1.00479	1.00423	0.99589	0.99381
597.58	0.6	0.0104204	0.390384	544.301	0.0769231	0.0104204	0.320497	566.839	0.347578	-0.00655311	0.635017			2.53	-0.333467	2.53	0.177267			2.51	1.01561	1.01754	1.05986	1.06419	1.05237	1.01694	1.00499	1.0062	0.98636	0.99914	0.98587	0.99947	1.00128	0.99565	0.99769	0.98936	0.99134	1.01045	1.00337	0.99133	1.01567	1.06626	1.01342	0.99954	1.08295	1.00095	0.9959	0.98369	0.9978
597.788	0.664286	0.20962	0.377372	544.516	0.041958	0.20962	0.320497	567.047	0.327635	0.192645	0.674191			2.54	-0.0364667	2.54	-0.452967			2.52	1.00892	1.03503	1.06378	1.05728	1.06272	1.01156	1.00308	1.00744	1.00035	1.00625	0.99197	0.99589	0.99975	0.99774	0.9995	0.99845	1.00067	0.99444	1.01591	1.017	1.02347	1.06697	1.0102	1.0049	1.06981	0.98916	0.99314	1.00178	0.99476
597.996	0.685714	0.408819	0.41641	544.731	0.0594406	0.408819	0.338502	567.255	0.333333	0.391844	0.692746			2.55	0.169867	2.55	-0.7405			2.53	1.00423	1.02467	1.08466	1.06222	1.0468	1.0144	1.00169	0.99581	1.00143	0.99845	0.99118	0.9959	1.01283	0.98153	1.0091	0.99899	1.00176	0.98884	0.99673	1.02022	1.03447	1.04216	1.00949	0.99742	1.05453	1.00456	0.99599	0.9939	0.99708
598.204	0.585714	0.608018	0.394722	544.946	0.041958	0.608018	0.313294	567.463	0.31339	0.591042	0.688623			2.56	0.2486	2.56	-0.407767			2.54	1.02778	1.06185	1.09217	1.07683	1.04974	1.01233	0.98821	0.99673	0.99684	0.99339	1.01419	1.00203	1.00117	0.99402	0.9864	1.0092	1.00374	0.99894	1.00319	0.99787	1.06156	1.03121	1.00374	0.99375	1.05063	0.99088	0.99438	1.00701	1.00388
598.412	0.657143	0.807217	0.373034	545.161	0.0559441	0.807217	0.349305	567.671	0.307692	0.79024	0.703055			2.57	-0.0553667	2.57	-0.0992333			2.55	1.01068	1.0667	1.0965	1.07866	1.03706	1.00489	0.99928	0.98472	0.98994	1.00671	1.00157	1.00139	0.99397	1.00703	1.00394	0.99014	0.99995	1.00561	0.99298	1.00574	1.07206	1.03559	1.00007	0.99676	1.00485	1.00207	1.00104	1.00193	0.98965
598.62	0.707143	1.00642	0.481474	545.376	0.041958	1.00642	0.414125	567.879	0.31339	0.989439	0.719549			2.58	-0.0368667	2.58	0.0607333			2.56	1.03522	1.07396	1.08512	1.09139	1.03784	1.00022	1.0099	1.00259	1.00666	1.00568	1.00048	1.00563	0.98629	0.99018	0.99411	0.997	0.99454	1.00029	1.00112	1.02986	1.06011	1.01639	1.00531	1.0109	1.01063	0.99223	0.9995	0.99939	0.99207
598.828	0.8	1.20562	0.364359	545.591	0.0384615	1.20562	0.396119	568.087	0.287749	1.18864	0.715426			2.59	-0.3222	2.59	0.2834			2.57	1.01852	1.08961	1.08433	1.0958	1.02401	1.00254	1.00088	0.99416	1.00206	0.99671	0.99756	0.99108	0.99557	1.00079	1.00542	0.99384	0.99439	0.99049	0.99325	1.03821	1.04976	1.01006	0.9962	1.00005	0.99701	0.99019	0.98907	1.00073	1.01418
599.036	0.764286	1.40481	0.503162	545.806	0.0909091	1.40481	0.367311	568.295	0.339031	1.38784	0.740166			2.6	-0.143567	2.6	0.464433			2.58	1.05389	1.08857	1.087	1.07956	1.0207	1.00878	0.99998	0.99803	1.00476	0.99573	1.00843	0.99719	1.00054	0.99838	0.9961	1.00782	1.00194	1.003	1.01524	1.06795	1.02707	1.01593	1.0124	1.01294	0.99337	0.9905	1.00216	1.00326	0.99972
599.244	0.828571	1.60401	0.511837	546.021	0.0769231	1.60401	0.396119	568.503	0.330484	1.58703	0.752537			2.61	0.19	2.61	0.831			2.59	1.03952	1.0957	1.08525	1.09185	1.00879	0.99406	1.00988	1.01808	0.9961	0.98961	1.0083	1.00428	0.9925	1.0001	0.99874	1.00967	0.9993	1.01011	1.01357	1.07759	1.01645	0.99544	1.00676	0.99898	0.9918	0.99425	1.00982	1.00486	1.00277
599.451	0.735714	1.80321	0.503162	546.237	0.0524476	1.80321	0.46454	568.711	0.319088	1.78623	0.79171			2.62	0.558667	2.62	0.715			2.6	1.05421	1.10622	1.07722	1.08552	1.01809	1.00043	1.00579	0.98959	0.99233	1.00152	0.98961	1.00306	1.00376	0.99949	0.99897	1.00857	0.99405	0.99829	1.01317	1.08	1.01157	1.00276	1.00623	0.99564	0.99622	0.99479	0.99695	0.98865	1.00485
599.659	0.835714	2.00241	0.572564	546.452	0.0454545	2.00241	0.442934	568.919	0.296296	1.98543	0.785525			2.63	0.386167	2.63	0.711			2.61	1.08364	1.1286	1.07547	1.05737	1.01405	0.99878	1.00602	0.9982	1.00221	0.98847	1.00757	1.00245	0.99429	1.00696	0.99866	0.98767	1.00934	1.00549	1.0335	1.05788	0.998226	1.00792	1.00584	0.995	1.00354	0.99578	1.00658	1.0046	0.98933
599.867	0.821429	2.20161	0.589914	546.667	0.0629371	2.20161	0.482546	569.127	0.319088	2.18463	0.79171			2.64	0.1705	2.64	0.4012			2.62	1.06502	1.11841	1.06359	1.079	0.99152	1.00624	1.01026	0.99629	0.99634	1.00279	1.00328	0.99544	1.00062	1.008	0.9907	1.00097	1.00108	1.00819	1.04256	1.03578	1.00851	1.00671	1.00349	1.00238	1.00998	0.98988	0.99437	1.00168	0.99271
600.075	0.757143	2.40081	0.663653	546.882	0.0699301	2.40081	0.417726	569.335	0.31339	2.38383	0.742228			2.65	0.0915	2.65	0.102533			2.63	1.09349	1.11773	1.07828	1.06815	1.01866	1.00694	0.99854	0.99919	1.00789	1.00102	1.0045	0.99804	1.00668	0.99889	0.99714	0.99771	1.0034	1.0138	1.04907	1.02488	1.00784	0.9917	1.00223	1.0049	1.0014	0.99827	1.00433	0.99838	0.99472
600.283	0.771429	2.60001	0.585577	547.097	0.0454545	2.60001	0.435731	569.544	0.310541	2.58303	0.832945			2.66	-0.4069	2.66	0.229867			2.64	1.10518	1.09387	1.07707	1.04582	1.00066	1.00905	0.99063	0.99326	0.99325	1.00139	1.0018	0.99705	1.00549	0.99304	0.9974	1.00918	0.99655	1.01017	1.0703	1.02046	1.00248	1.00308	1.0058	1.03541	0.98806	1.00391	1.00829	1.00223	0.99533
600.491	0.757143	2.79921	0.737393	547.312	0.0559441	2.79921	0.489748	569.752	0.270655	2.78222	0.79171			2.67	-0.269567	2.67	0.491			2.65	1.10365	1.09439	1.08118	1.03863	0.99551	0.99558	1.00009	1.00546	1.00776	0.99508	0.99183	0.99747	1.00865	1.00536	1.01468	1.00575	1.00334	1.02925	1.05834	1.01011	0.99897	0.99927	0.99675	1.05705	1.00672	1.01732	1.00562	1.00008	1.00025
600.699	0.757143	2.99841	0.694017	547.527	0.0699301	2.99841	0.493349	569.96	0.290598	2.98142	0.849439			2.68	-0.4336	2.68	1.69133			2.66	1.13134	1.08503	1.08434	1.02923	0.99184	1.0036	1.00667	1.00192	0.99496	0.99427	0.98854	0.99856	1.00486	1.00003	1.00281	1.01137	1.00525	1.04752	1.03999	1.00615	0.998876	1.00392	0.99436	1.07188	1.01803	1.01173	0.99749	1.00225	1.00806
600.907	0.821429	3.19761	0.70703	547.742	0.104895	3.19761	0.478944	570.168	0.339031	3.18062	0.822636			2.69	-0.00163333	2.69	2.942			2.67	1.11941	1.07304	1.10889	1.02795	1.0081	1.00709	1.00189	1.00343	1.00421	0.99525	1.00552	1.00763	0.99568	0.97884	1.00733	0.98993	0.99675	1.04612	1.03961	1.00334	0.991925	0.99862	1.00841	1.05854	1.00455	0.98113	1.00653	0.99088	1.00083
601.115	0.814286	3.39681	0.772094	547.957	0.0454545	3.39681	0.522157	570.376	0.304843	3.37982	0.894797			2.7	-0.429733	2.7	3.669			2.68	1.12339	1.08487	1.08251	1.02022	1.00604	1.00962	1.00102	1.00036	0.99217	0.99966	1.00091	0.99727	1.00551	1.01117	1.00353	0.99038	1.01606	1.0614	1.00961	1.00255	1.00297	0.99488	1.01193	1.04044	0.99558	1.00241	0.99536	1.00858	1.00154
601.322	0.835714	3.59601	0.754743	548.172	0.0839161	3.59601	0.522157	570.584	0.279202	3.57902	0.859748			2.71	-0.287067	2.71	2.97733			2.69	1.10833	1.10001	1.07917	1.01685	1.00623	1.0126	1.00334	1.00394	0.99617	1.0005	0.98717	1.00958	1.00873	0.9989	1.00501	0.99968	1.01715	1.0536	1.01487	0.99573	1.00082	1.00459	1.00448	1.0159	0.99951	1.00137	0.99884	0.99458	0.99353
601.53	0.828571	3.79521	0.919572	548.387	0.0979021	3.79521	0.532961	570.792	0.327635	3.77822	0.793772			2.72	0.0242	2.72	2.05233			2.7	1.09121	1.10871	1.07512	1.01537	0.99494	0.99957	1.00564	1.0075	1.00926	0.99786	1.01142	1.0001	0.99885	1.00132	0.99561	0.98836	1.01924	1.05835	0.99135	0.9906	1.00343	1.00689	1.02526	1.00758	0.99926	0.99389	1.0036	0.97984	1.00047
601.738	0.828571	3.9944	0.845833	548.602	0.0839161	3.9944	0.572573	571	0.307692	3.97741	0.814389			2.73	0.0144667	2.73	1.937			2.71	1.09116	1.10605	1.07989	1.00895	1.0034	1.00106	1.00334	1.00284	1.00593	1.00069	1.0146	0.99257	1.00322	1.00034	1.00478	1.01333	1.02186	1.04592	1.00005	0.99495	1.00175	1.00066	1.02641	0.99548	1.00247	0.9952	0.99788	1.01084	1.00732
601.946	0.842857	4.1936	0.733055	548.817	0.0629371	4.1936	0.507753	571.208	0.296296	4.17661	0.867995			2.74	-0.186967	2.74	2.31767			2.72	1.06789	1.09385	1.05807	1.00677	0.98295	1.00439	1.0145	1.0001	0.99663	0.9967	1.00155	0.99381	1.00149	1.00474	1.00571	1.00253	1.0394	1.01221	0.99722	1.00206	1.00205	0.98936	1.05136	1.00493	1.00831	1.00984	1.00446	0.99608	0.99622
602.154	0.864286	4.3928	0.746068	549.032	0.0909091	4.3928	0.525759	571.416	0.31339	4.37581	0.90923			2.75	-0.432233	2.75	3.37433			2.73	1.08442	1.10765	1.0729	1.00585	0.99686	1.01198	0.98479	0.99331	1.01172	0.99925	0.98451	1.01237	1.00437	1.00312	1.00206	1.01701	1.05783	1.00807	1.00036	0.99244	1.00315	0.99558	1.07308	1.00528	1.00017	0.99215	1.00601	1.00497	1.00073
602.362	0.828571	4.592	0.802457	549.247	0.0629371	4.592	0.576174	571.624	0.316239	4.57501	0.845315			2.76	-0.212067	2.76	3.33333			2.74	1.10877	1.13008	1.04534	1.00841	1.00854	0.9971	1.0009	0.99549	0.99394	0.99126	0.99691	0.99364	1.00401	0.98842	1.00838	1.01272	1.06558	1.00787	0.99829	0.99666	0.995783	0.99284	1.06809	1.0003	1.01116	1.0005	1.00879	0.99755	0.98862
602.57	0.828571	4.7912	0.793782	549.462	0.0559441	4.7912	0.626589	571.832	0.310541	4.77421	0.785525			2.77	-0.131033	2.77	3.04733			2.75	1.10163	1.11749	1.04697	1.01082	1.01272	1.00766	1.00208	0.99559	0.98862	0.99677	1.00366	1.00111	0.99756	0.98916	1.0022	1.01835	1.04632	1.01013	1.00895	0.99346	0.999072	1.003	1.06662	0.9925	1.01051	0.99576	1.00844	0.99452	1.00454
602.778	0.828571	4.9904	0.871858	549.677	0.0769231	4.9904	0.604982	572.04	0.293447	4.97341	0.888612			2.78	-0.1151	2.78	1.828			2.76	1.10229	1.09865	1.03945	1.00496	1.0037	1.00604	0.99837	0.99682	0.99361	0.9995	1.00907	1.00324	0.98973	1.00085	1.00756	1.01958	1.04129	1.00198	0.99572	0.98954	0.996168	1.01405	1.02654	1.00541	0.99244	1.00798	0.99229	0.98158	1.00036
602.986	0.935714	5.1896	0.811132	549.892	0.104895	5.1896	0.558168	572.248	0.304843	5.17261	0.841192			2.79	0.2509	2.79	1.082			2.77	1.10676	1.09942	1.02705	1.0074	0.99603	0.99726	1.00323	0.9947	0.97889	1.00074	1.01089	1.00615	0.99939	0.99531	1.00807	1.04586	1.02888	0.99989	1.00186	1.01126	0.99611	1.00634	1.00315	1.00596	0.99752	0.99827	1.00316	0.9977	1.00484
603.193	0.928571	5.3888	0.854508	550.108	0.0804196	5.3888	0.633791	572.456	0.319088	5.3718	0.863871			2.8	0.3312	2.8	0.606333			2.78	1.13079	1.07457	1.02969	1.01293	1.00767	1.00432	1.00903	0.9929	0.99258	1.01	1.01003	1.00228	1.00009	0.9905	1.0071	1.04895	1.01794	0.99428	0.99598	1.00296	0.99932	1.00546	1.01966	1.00228	1.00309	1.00759	0.99658	0.99421	0.99936
603.401	0.935714	5.588	0.824145	550.323	0.0804196	5.588	0.579775	572.664	0.296296	5.571	0.977267			2.81	0.354867	2.81	0.355			2.79	1.1392	1.06251	1.00785	0.99216	0.9929	1.00041	0.99493	1.00304	0.99851	0.98902	1.00001	1.00486	0.99574	0.99795	1.00896	1.06482	1.00413	0.99812	1.00049	0.99587	1.00298	1.03616	1.00257	1.00578	0.99636	0.99306	0.98575	0.9994	0.99916
603.609	0.907143	5.7872	0.819807	550.538	0.0839161	5.7872	0.622988	572.872	0.296296	5.7702	0.925724			2.82	-0.096	2.82	0.282433			2.8	1.11805	1.0685	1.03617	0.99401	0.98898	0.99782	1.00799	1.00922	0.99098	0.99922	1.00472	1.00307	1.00523	1.01259	1.01024	1.06153	1.00683	0.988	1.00513	1.00152	1.00028	1.06002	1.00095	1.00401	1.00129	1.00745	0.99931	0.9967	1.00169
603.817	0.871429	5.9864	0.897884	550.753	0.101399	5.9864	0.680605	573.08	0.321937	5.9694	0.942217			2.83	-0.112833	2.83	0.119767			2.81	1.10175	1.05768	0.99871	0.99678	1.0009	0.99283	1.00452	1.0032	1.00802	1.00769	0.99256	0.98569	1.00672	0.99479	1.02658	1.05213	1.00162	1.00359	0.99224	0.99332	0.998054	1.05915	1.01195	1.00447	1.00392	1.00637	0.99229	1.0011	1.00497
604.025	0.935714	6.1856	0.975961	550.968	0.0629371	6.1856	0.658999	573.288	0.339031	6.1686	0.857686			2.84	0.269167	2.84	0.380433			2.82	1.09198	1.04338	1.01674	0.98491	1.00014	1.00801	0.99443	1.00252	1.00636	1.00721	0.98661	1.00819	1.0037	1.00242	1.04725	1.03016	1.00628	1.00148	0.99332	1.00952	1.00499	1.07396	1.00167	0.99048	0.99765	1.00732	0.99008	1.0045	0.99961
604.233	0.9	6.38479	0.884871	551.183	0.125874	6.38479	0.677004	573.496	0.321937	6.3678	0.88655			2.85	1.0937	2.85	0.378533			2.83	1.08402	1.04984	0.99404	0.99391	1.01391	0.99948	0.99798	1.00293	0.99568	0.99346	0.98523	0.99345	1.00162	0.99536	1.05432	1.01707	0.99636	0.99416	0.99368	0.9913	1.00139	1.06282	0.99789	0.99015	1.01137	0.99439	0.99386	1.00461	0.99452
604.441	1	6.58399	0.863183	551.398	0.164336	6.58399	0.604982	573.704	0.401709	6.56699	0.822636			2.86	1.97967	2.86	0.469533			2.84	1.07312	1.01086	0.99908	1.01514	1.00505	0.99103	0.99784	1.00088	1.00278	0.99071	1.00683	1.00436	1.01297	1.00172	1.07271	1.01047	1.01031	1.00688	1.01137	1.00328	1.00142	1.02973	0.99966	1.00299	1.00631	0.99997	1.01197	0.9961	0.99082
604.649	0.935714	6.78319	0.880534	551.613	0.0979021	6.78319	0.669802	573.913	0.327635	6.76619	0.917477			2.87	3.02167	2.87	0.321867			2.85	1.06567	1.02226	1.00954	1.00341	0.99624	1.01044	1.00911	1.00747	0.99619	0.99849	1.00052	0.98584	0.99501	1.00982	1.05309	1.0152	1.00386	1.01095	1.00513	0.9909	0.99697	1.00823	0.99385	0.99837	1.00313	0.99463	0.9999	1.01929	1.00791
604.857	0.835714	6.98239	0.94126	551.828	0.118881	6.98239	0.637392	574.121	0.364672	6.96539	0.919538			2.88	4.05767	2.88	0.733333			2.86	1.04347	1.01657	1.01019	1.00017	0.99896	1.00646	1.00002	0.99164	1.0034	0.99473	1.00522	0.99909	0.99955	1.02126	1.05486	1.00994	1.00295	1.00686	0.99451	0.98143	1.00978	1.00824	0.99614	1.001	0.99938	1.00333	1.00044	0.99881	1.00419
605.064	0.914286	7.18159	0.746068	552.043	0.111888	7.18159	0.698611	574.329	0.31339	7.16459	0.867995			2.89	5.296	2.89	0.966667			2.87	1.04135	1.02038	1.0156	1.00324	1.00455	1.01012	1.00609	0.99698	0.9954	1.00627	1.00295	0.99936	1.00183	1.02544	1.02613	1.01042	1.00293	1.01001	0.99232	1.00715	1.02737	1.00486	0.99854	1.01273	0.99171	0.9949	1.00051	0.9927	1.011
605.272	0.907143	7.38079	0.984636	552.258	0.101399	7.38079	0.658999	574.537	0.34188	7.36379	0.861809			2.9	5.817	2.9	1.12467			2.88	1.03331	1.0051	1.00967	0.99705	1.00206	0.99406	1.00251	1.00921	1.00973	0.99142	0.99859	1.00424	1.00622	1.04169	1.01829	1.01365	1.00002	0.99728	1.01993	1.00786	1.04608	0.99169	0.98938	0.98986	1.00522	0.99189	0.99875	1.00534	0.99991
605.48	0.892857	7.57999	0.893547	552.473	0.111888	7.57999	0.79584	574.745	0.316239	7.56299	0.9216			2.91	5.47167	2.91	0.915			2.89	1.02961	1.01557	0.99779	1.01041	0.99718	0.99382	0.99997	1.00241	1.00068	0.99683	1.01378	1.00967	0.99611	1.04572	1.01585	1.00112	0.99577	1.01071	0.99026	0.997	1.07244	1.00578	0.99649	1.00001	0.99179	0.99881	1.006	1.00237	1.00343
605.688	0.892857	7.77919	0.954273	552.688	0.0909091	7.77919	0.720217	574.953	0.34188	7.76218	0.894797			2.92	4.311	2.92	0.669333			2.9	1.00688	0.99341	0.99858	1.00182	1.00715	0.99606	0.9962	1.01207	0.9963	1.00407	1.02658	0.9872	1.02015	1.06393	1.00882	0.99791	0.98372	1.00138	1.01345	1.00038	1.07354	0.99609	1.00088	1.00301	0.99096	0.98537	0.99777	0.99182	1.00562
605.896	0.907143	7.97839	0.932585	552.903	0.132867	7.97839	0.709414	575.161	0.333333	7.96138	0.896859			2.93	2.986	2.93	0.136833			2.91	1.02449	1.00309	0.99819	1.0115	0.99509	1.00551	0.99723	1.01515	0.99557	1.0012	1.0026	0.99962	1.01153	1.04564	1.01073	0.99792	0.98572	0.97984	1.00409	1.01436	1.05447	0.9928	1.00626	1.0005	0.99098	0.99249	1.00372	0.99841	0.99342
606.104	0.785714	8.17759	0.884871	553.118	0.0874126	8.17759	0.756228	575.369	0.336182	8.16058	0.882427			2.94	1.64933	2.94	0.2925			2.92	1.01302	1.00276	1.02639	1.0054	1.00728	0.99316	0.99258	1.00059	0.99555	0.99583	1.0097	0.9924	1.01242	1.04477	1.01346	1.00512	1.00852	1.01483	1.00092	1.00438	1.03502	1.01481	1.00241	0.99232	1.00106	1.01003	0.99845	1.0001	1.0083
606.312	0.857143	8.37679	0.949935	553.333	0.0979021	8.37679	0.774234	575.577	0.344729	8.35978	0.9216			2.95	1.02933	2.95	0.210833			2.93	1.01603	1.00573	0.99533	0.99934	1.01862	1.00301	1.00739	1.00347	1.00474	0.99423	1.00529	1.00409	1.02709	1.0274	0.99834	1.00036	0.99976	0.99996	1.00375	0.99713	1.01511	0.99797	0.99957	1.0033	1.00041	1.00476	1.00165	0.99725	1.00098
606.52	0.85	8.57599	0.906559	553.548	0.129371	8.57599	0.76343	575.785	0.336182	8.55898	0.845315			2.96	0.520333	2.96	0.749			2.94	1.00103	1.00322	1.00141	1.01585	1.00919	1.00235	1.01195	0.99537	0.99526	0.99228	1.00271	1.00318	1.05288	1.02465	1.00335	1.00167	1.01293	1.00054	0.99574	1.01288	1.00903	0.99844	0.99962	1.00159	1.00505	1.00004	1.00588	1.00441	0.99726
606.727	0.892857	8.77519	0.94126	553.763	0.108392	8.77519	0.817447	575.993	0.321937	8.75818	0.913353			2.97	0.608	2.97	0.910333			2.95	0.99387	1.01275	0.99099	0.99497	0.99659	1.00417	0.99091	0.99717	1.01119	1.0005	0.99444	1.00535	1.0773	1.00864	0.99509	1.00102	0.99937	0.99564	1.00128	1.00694	0.995311	1.00168	1.0105	1.00635	1.0135	1.00336	0.99781	0.9923	0.99718
606.935	0.857143	8.97438	0.954273	553.979	0.0804196	8.97438	0.716616	576.201	0.296296	8.95737	0.964897			2.98	0.396333	2.98	1.04633			2.96	1.00745	1.00615	1.01564	1.00567	1.00525	1.00654	0.9844	0.99796	1.00126	1.007	1.0135	1.0055	1.06822	1.00958	1.00181	0.99497	1.00992	0.9957	1.01146	1.02855	1.00425	1.00384	0.99998	0.99967	0.98467	0.98996	1.00854	0.99637	0.99282
607.143	0.914286	9.17358	0.984636	554.194	0.115385	9.17358	0.824649	576.409	0.339031	9.15657	0.870056			2.99	0.427667	2.99	1.23333			2.97	1.00231	0.99576	1.0178	1.00199	1.00631	1.00157	1.00894	1.00128	1.0125	1.00436	0.99651	1.01197	1.06883	1.00047	1.01081	1.00541	1.00391	0.99661	1.00101	1.07069	0.997363	0.99412	0.99853	0.99487	1.00652	0.99375	1.00027	0.99586	0.98938
607.351	0.828571	9.37278	0.845833	554.409	0.0979021	9.37278	0.79584	576.617	0.31339	9.35577	0.894797			3	0.494667	3	0.465133			2.98	1.00843	1.00135	1.00061	1.00639	0.9916	0.99511	1.00518	0.99764	0.99936	1.00589	0.99662	1.03034	1.0508	1.00458	1.00251	0.99322	0.99659	0.99986	0.99816	1.08097	1.00401	0.99639	0.9916	0.99717	0.98841	0.9992	0.99084	1.00243	0.99966
607.559	0.814286	9.57198	0.837158	554.624	0.118881	9.57198	0.720217	576.825	0.324786	9.55497	0.90923			3.01	0.367867	3.01	0.322467			2.99	1.01451	1.00346	0.99269	0.98872	1.00725	0.99799	0.99676	0.99826	1.00123	1.00663	1.01463	1.01642	1.02991	1.00281	0.99326	1.00773	1.00004	1.01037	1.00462	1.09755	0.996379	0.9935	1.00314	1.00293	1.01125	1.00031	0.99567	1.0087	0.99356
607.767	0.778571	9.77118	0.94126	554.839	0.111888	9.77118	0.839053	577.033	0.304843	9.75417	0.938094			3.02	0.117167	3.02	-0.6804			3	1.00154	1.0123	1.01002	1.0166	1.00485	1.00132	0.97571	0.99475	0.99386	0.98603	1.00608	1.03581	1.02042	1.00632	1.01011	1.00208	1.00487	1.00391	1.00136	1.05242	0.997845	0.99761	0.99382	1.00065	0.98783	1.01003	1.00371	1.00754	1.00461
607.975	0.8	9.97038	0.845833	555.054	0.146853	9.97038	0.882266	577.241	0.358974	9.95337	0.87418			3.03	-0.204333	3.03	-0.481167			3.01	1.00901	1.00506	1.00117	1.0048	0.9905	1.00723	0.99832	0.98735	0.99475	1.01032	1.01285	1.05617	1.02509	1.00742	0.99377	1.00118	0.99392	0.98907	1.0052	1.03086	0.998132	0.99757	0.99137	0.99346	0.99679	0.99797	1.00235	1.01078	0.98548
608.183	0.835714	10.1696	1.02367	555.269	0.136364	10.1696	0.871463	577.449	0.336182	10.1526	0.962835			3.04	-0.165633	3.04	-0.2045			3.02	0.99797	0.99511	0.99903	0.99803	1.01355	1.01164	1.00876	1.00038	1.00287	1.01217	1.01268	1.07567	1.01111	1.01437	0.99553	0.99047	1.00802	1.00107	1.00615	1.0091	0.98672	0.98944	1.00118	0.99655	1.00463	0.9996	1.0005	1.0034	0.99346
608.39	0.814286	10.3688	1.10609	555.484	0.101399	10.3688	0.709414	577.657	0.310541	10.3518	0.931909			3.05	0.0790667	3.05	0.455367			3.03	1.00942	0.9994	1.00271	1.00304	1.01821	0.99988	1.00835	1.00064	1.00304	1.00372	1.02163	1.06259	1.00446	0.97926	1.00541	1.0007	1.01275	1.00238	1.01272	1.00772	0.997315	1.00622	0.99991	1.00615	0.99529	1.00475	0.99215	1.00517	1.00112
608.598	0.792857	10.568	0.945598	555.699	0.171329	10.568	0.857058	577.865	0.430199	10.551	0.847377			3.06	0.576233	3.06	0.0310667			3.04	1.00453	0.99849	0.9931	1.00355	1.01269	1.01664	1.00817	1.00285	0.98643	1.00249	1.01319	1.06442	1.00229	0.99466	0.99298	0.99536	1.00513	1.00499	1.00591	0.99527	1.00047	1.00512	1.00813	1.00205	0.99998	0.9958	1.00558	0.99165	1.00758
608.806	0.814286	10.7672	0.967286	555.914	0.125874	10.7672	0.92908	578.073	0.347578	10.7502	0.913353			3.07	0.4887	3.07	-0.4045			3.05	1.00675	1.00095	1.02658	1.0065	0.9965	1.01187	1.00412	0.99244	1.01929	0.99065	1.01264	1.04912	1.01286	0.98256	1.0142	0.99902	1.02135	1.00524	1.01847	1.00734	0.998235	1.00597	1.00926	0.99764	0.99787	1.00292	1.00275	0.98821	1.00652
609.014	0.935714	10.9664	1.00199	556.129	0.15035	10.9664	0.925479	578.281	0.378917	10.9494	0.977267			3.08	0.261367	3.08	-0.718533			3.06	1.00422	1.00496	1.01234	0.99975	1.01855	1.0056	0.99953	1.00531	1.00155	1.0079	1.02673	1.03325	0.99776	1.00195	1.00155	0.99971	1.00415	0.99757	1.04844	0.99714	0.994516	0.98951	0.99772	0.99369	1.00215	1.01729	0.99744	1.00387	1.0045
609.222	0.864286	11.1656	0.928247	556.344	0.132867	11.1656	0.932681	578.489	0.350427	11.1486	0.942217			3.09	-0.250633	3.09	-0.312133			3.07	0.99297	1.00834	1.00847	0.99942	0.99017	1.00042	1.00289	0.99533	1.00525	1.00226	1.03934	1.00587	1.00765	1.01634	1.0097	0.99076	0.99293	1.00367	1.05298	0.99648	0.998361	1.02276	0.98955	1.00229	1.007	0.99539	0.98867	1.00666	1.00203
609.43	0.807143	11.3648	1.05838	556.559	0.136364	11.3648	0.853457	578.697	0.358974	11.3478	0.925724			3.1	-0.148667	3.1	0.0901			3.08	1.00502	1.01366	1.00374	0.99197	1.01755	0.99826	1.0029	0.9981	1.00159	1.00207	1.0487	1.00918	1.00937	0.99428	0.983	1.0046	0.99924	0.99779	1.04356	1.00693	1.00152	0.99316	1.00869	1.00226	0.99875	1.00666	0.99557	0.98875	1.00009
609.638	0.8	11.564	1.01066	556.774	0.111888	11.564	0.857058	578.905	0.321937	11.547	0.896859			3.11	0.0503333	3.11	0.382467			3.09	0.99849	1.00381	0.99596	0.99797	0.99765	0.98525	1.00159	0.99369	1.0019	1.00658	1.05452	1.01215	1.00625	0.99631	0.98612	0.98977	1.00982	1.00434	1.03773	1.00378	1.00473	1.0108	0.99817	1.01363	0.99501	1.00188	1.00215	1.00126	0.9944
609.845	0.821429	11.7632	1.00199	556.989	0.118881	11.7632	0.932681	579.113	0.339031	11.7462	0.907168			3.12	0.196667	3.12	0.54			3.1	1.00168	1.00744	1.00959	1.00483	1.00293	1.00543	0.99946	1.00141	1.00275	1.01087	1.06735	0.99601	0.99528	0.99388	0.99778	0.99441	1.00515	0.99281	1.00672	0.99842	1.001	1.00254	1.00389	0.99838	0.99958	1.00486	1.00965	0.99329	1.00376
610.053	0.785714	11.9624	1.0844	557.204	0.104895	11.9624	1.08033	579.321	0.333333	11.9454	1.00407			3.13	0.0673667	3.13	0.449333			3.11	1.02291	1.00689	1.00116	1.01746	0.9957	0.99035	1.00025	1.00651	1.00427	1.00441	1.04993	1.00784	0.99805	0.99441	1.00944	0.98959	1.00181	1.00217	1.00969	1.00393	0.991599	1.00497	1.01216	0.98911	1.01587	0.99575	1.00082	0.99637	1.00989
610.261	0.814286	12.1616	1.11476	557.419	0.125874	12.1616	0.983097	579.529	0.350427	12.1445	0.872118			3.14	-0.0403	3.14	0.193033			3.12	0.98726	1.00824	1.00854	1.01118	0.9923	0.99726	1.0014	1.0054	1.00631	1.01412	1.01849	0.99575	0.99767	1.00465	0.9936	0.98949	1.01516	0.99308	1.00134	0.99544	1.00542	0.99498	1.00516	0.97934	0.99232	1.00615	1.00537	0.99636	0.99722
610.469	0.75	12.3608	1.02801	557.634	0.101399	12.3608	0.947086	579.737	0.339031	12.3437	0.927785			3.15	-0.2449	3.15	-0.0385667			3.13	1.01859	0.9887	0.99583	0.99358	0.9993	0.99588	0.98264	0.99606	0.99888	1.04407	1.03411	0.99806	0.99343	1.00634	0.98957	1.01558	0.99614	1.01139	1.01102	0.99507	1.0007	1.00599	0.98799	0.99891	1.00541	1.00006	0.99255	1.00154	0.99973
610.677	0.707143	12.56	0.945598	557.849	0.115385	12.56	0.92908	579.946	0.333333	12.5429	0.913353			3.16	-0.0716	3.16	-0.3048			3.14	1.00799	1.01334	0.99658	0.99656	0.99619	1.01213	1.0131	1.00128	1.01968	1.03826	1.00927	1.00745	1.01274	0.99515	0.99959	0.9912	0.99833	1.01501	0.99614	0.99909	1.00106	1.00728	0.99332	0.99318	0.9983	0.99431	1.00102	0.99481	1.00376
610.885	0.771429	12.7592	1.03669	558.065	0.157343	12.7592	0.947086	580.154	0.34188	12.7421	0.999946			3.17	-0.0172667	3.17	-0.388033			3.15	1.00093	0.99326	1.00776	1.00201	1.00563	1.00579	0.99743	1.00399	1.01679	1.05264	1.0125	1.00421	0.99859	1.00922	1.01564	1.01109	1.00518	1.03425	1.01224	1.00529	0.99399	1.00315	1.0055	0.99628	0.9966	1.00781	0.99663	1.00355	1.00973
611.093	0.778571	12.9584	1.10609	558.28	0.157343	12.9584	0.824649	580.362	0.353276	12.9413	0.973144			3.18	0.155667	3.18	-0.576933			3.16	1.01239	1.01181	0.99877	1.00194	1.00267	1.0067	1.0077	1.00172	1.00672	1.05655	1.0056	0.98555	1.0093	0.99495	1.00838	1.00275	0.99747	1.06674	1.0068	1.0039	0.996177	0.99719	0.99117	0.99543	1.00479	0.99819	1.00373	0.99562	1.00647
611.301	0.778571	13.1576	0.962948	558.495	0.125874	13.1576	0.936282	580.57	0.344729	13.1405	0.882427			3.19	0.203667	3.19	-0.599367			3.17	1.01676	1.00754	1.0122	1.00258	1.00765	1.00633	1.00551	1.0006	1.00857	1.05635	1.00224	1.00981	0.98525	0.99666	1.00285	0.99666	0.98527	1.06167	1.00789	1.00312	1.00268	0.99634	0.99917	0.99501	1.00205	1.01627	0.99855	0.99712	0.99116
611.508	0.842857	13.3568	1.11043	558.71	0.129371	13.3568	0.914676	580.778	0.373219	13.3397	1.02675			3.2	0.127367	3.2	-0.8333			3.18	0.99952	0.99619	1.0013	1.00226	0.99973	1.00617	1.00526	0.99361	1.01847	1.03773	1.00291	1.00494	1.00696	1.00348	1.00358	1.00176	0.99544	1.0427	1.0115	0.99069	0.999134	0.99919	1.00399	1.00369	0.99372	1.00687	0.99839	1.0044	1.00704
611.716	0.735714	13.556	1.01934	558.925	0.132867	13.556	0.965091	580.986	0.353276	13.5389	0.999946			3.21	0.178367	3.21	-0.4448			3.19	0.9886	0.99568	1.01163	1.00692	1.01559	0.98841	1.00239	1.0045	1.01386	1.02463	1.00752	1.00074	1.00278	0.99491	1.00204	1.00453	1.01201	1.03685	1.00231	1.0101	0.99725	0.98477	1.00427	0.99585	0.99579	0.99084	0.99712	1.00506	1.00452
611.924	0.785714	13.7552	1.05404	559.14	0.115385	13.7552	0.943485	581.194	0.34188	13.7381	0.90923			3.22	-0.3106	3.22	-0.4152			3.2	0.99791	0.99651	1.01334	1.0028	0.99243	1.00398	1.00158	1.00329	1.05154	1.02118	1.00288	1.00879	1.00163	1.0067	0.99544	0.99822	1.00717	1.02315	1.01104	0.98276	0.994634	0.98869	0.99945	0.99388	0.99311	1.0018	1.00682	1.00076	0.99412
612.132	0.692857	13.9544	1.00199	559.355	0.143357	13.9544	1.02631	581.402	0.381766	13.9373	1.04737			3.23	-0.293967	3.23	-0.339167			3.21	1.00571	1.00892	1.01411	1.00728	0.99599	0.99929	0.99715	1.00526	1.03904	1.01309	0.99567	1.01765	1.00715	0.99691	0.99253	1.01442	0.99789	0.99443	0.99132	0.99803	0.991338	0.99783	1.00434	1.00079	0.99864	0.99722	1.00032	1.00573	1.00447
612.34	0.685714	14.1536	1.02801	559.57	0.0944056	14.1536	0.835452	581.61	0.361823	14.1365	1.02469			3.24	-0.641467	3.24	0.1125			3.22	1.00734	1.01375	1.00232	0.98117	1.00282	1.00263	0.99935	1.00491	1.06808	0.99674	1.00139	1.01782	1.0002	1.01264	1.00845	0.99281	1.0058	1.00567	0.99613	1.00492	1.00373	0.99641	0.99425	0.99203	1.00309	0.99523	1.00039	0.99823	0.99729
612.548	0.728571	14.3528	1.04103	559.785	0.122378	14.3528	0.86066	581.818	0.381766	14.3357	0.923662			3.25	-0.335533	3.25	0.2789			3.23	1.00789	0.99809	1.01316	0.99918	1.00373	1.01592	1.00136	1.00692	1.05952	1.01027	1.00682	0.9995	0.99881	0.99076	1.00187	1.00189	1.00372	0.99978	0.99399	1.00845	0.999637	0.99351	1.00674	0.99528	0.99632	0.98843	1.0062	0.99602	0.99352
612.756	0.721429	14.552	0.993311	560	0.15035	14.552	0.907474	582.026	0.361823	14.5349	0.971082			3.26	-0.3601	3.26	0.205467			3.24	1.0051	1.01112	0.99777	0.99029	0.99903	0.99357	1.00855	1.01306	1.06435	1.00352	1.0029	1.00393	1.00499	0.99242	0.99246	0.98508	1.01634	1.00962	1.00038	0.99254	0.997508	1.00024	1.00176	1.00071	1.00441	1.00295	1.01062	1.00751	1.00311
612.963	0.735714	14.7512	1.07573	560.215	0.115385	14.7512	0.752627	582.234	0.376068	14.7341	1.04118			3.27	-0.0256	3.27	-0.652033			3.25	1.00521	0.99979	1.0081	1.01406	1.00127	1.00601	0.99115	1.0171	1.04961	1.00617	0.99912	0.99931	1.01553	0.99019	1.00455	0.99173	1.03992	0.99416	0.99186	0.99072	1.00082	1.00634	0.99612	1.00192	1.00234	0.9941	1.01122	0.99726	1.00282
613.171	0.75	14.9504	0.902222	560.43	0.160839	14.9504	0.921878	582.442	0.390313	14.9333	0.985514			3.28	-0.0408	3.28	-0.4377			3.26	1.0003	1.00347	0.99191	1.0181	0.98982	0.99775	0.99869	1.01645	1.0362	0.9897	1.01003	0.99973	1.00162	0.99662	1.00488	0.9987	1.04572	0.99167	1.00133	1.00756	0.999688	0.99723	0.9912	0.99098	1.00059	1.00146	1.00174	1.0058	0.9953
613.379	0.721429	15.1496	1.06705	560.645	0.143357	15.1496	0.965091	582.65	0.387464	15.1325	0.973144			3.29	-0.0142333	3.29	-0.0325			3.27	1.00072	0.9889	1.00103	0.99668	0.99794	1.01269	1.00532	1.02184	1.01286	0.98895	0.99742	1.01015	0.98269	1.00044	1.00256	0.99535	1.05978	0.9923	0.99783	0.9947	1.00029	1.01128	1.00448	1.00996	0.98777	1.00068	1.00658	0.99429	0.98925
613.587	0.692857	15.3488	0.971623	560.86	0.111888	15.3488	0.939883	582.858	0.358974	15.3317	0.944279			3.3	0.0284333	3.3	0.462			3.28	0.98173	1.00217	1.01268	0.99828	1.00158	1.00977	0.99188	1.03657	1.0029	0.99692	1.02322	1.00316	0.9877	1.00236	1.01223	1.00109	1.03911	1.00689	0.99241	0.98803	1.00568	0.99696	1.0005	0.99268	1.01317	0.99797	1.00144	1.00648	0.99856
613.795	0.7	15.548	1.015	561.075	0.125874	15.548	0.979495	583.066	0.367521	15.5309	1.05149			3.31	0.132367	3.31	-0.1008			3.29	0.99678	1.00971	1.00045	1.00576	1.00275	1.01243	1.001	1.04401	1.01604	1.01543	1.00753	0.98059	0.98764	1.00039	1.01408	1.00208	1.03444	0.99897	1.01055	0.99582	0.998164	1.00652	1.00753	1.00477	1.00127	0.99527	1.00359	1.00796	1.00826
614.003	0.742857	15.7472	1.08874	561.29	0.118881	15.7472	0.853457	583.274	0.339031	15.7301	0.915415			3.32	-0.125633	3.32	-0.0941333			3.3	0.99646	0.99597	1.00835	1.0006	1.00487	1.01514	1.01818	1.05931	1.01489	0.99867	0.99255	0.99221	1.01029	0.99848	1.00677	0.99994	1.00777	0.99877	1.01371	1.0041	1.00041	1.00368	0.99439	0.99812	0.99306	0.99958	0.99432	1.00103	1.00789
614.211	0.678571	15.9464	1.05404	561.505	0.132867	15.9464	0.921878	583.482	0.378917	15.9293	1.00819			3.33	-0.374567	3.33	-0.0774667			3.31	1.00194	1.00868	0.99722	0.99915	1.00222	1.01246	1.00661	1.07094	1.00302	1.00738	1.00403	0.97906	0.98512	1.00347	1.00689	1.00158	1.00158	0.99141	1.0025	1.00143	1.0053	1.00355	1.00301	0.99816	1.00033	1.00503	0.99888	1.00396	1.00285
614.418	0.635714	16.1456	1.1191	561.72	0.125874	16.1456	0.943485	583.69	0.358974	16.1285	1.02675			3.34	-0.414967	3.34	0.234667			3.32	1.00514	0.99765	1.00484	1.01168	0.99768	0.99855	1.01401	1.06089	0.99498	1.00895	0.99478	1.00632	0.99255	1.0037	1.00209	1.0104	0.99512	1.00587	0.97929	1.00435	0.995871	0.987	1.00472	0.99925	1.00136	0.99642	1.00081	1.00377	1.00369
614.626	0.614286	16.3448	1.0844	561.935	0.13986	16.3448	0.957889	583.898	0.356125	16.3277	1.02675			3.35	-0.526767	3.35	-0.105667			3.33	1.00713	1.0015	0.99736	0.98693	1.00012	1.00577	1.01911	1.04718	1.00302	1.00824	0.99763	0.99703	1.0025	1.00095	0.99782	1.00668	1.00725	0.99803	1.01015	1.00318	1.00249	1.00447	0.995	0.98787	1.0105	1.00838	1.00676	1.00265	1.01091
614.834	0.628571	16.544	0.841495	562.151	0.122378	16.544	0.89667	584.106	0.393162	16.5269	0.892736			3.36	-0.496833	3.36	-0.0816667			3.34	1.00083	1.01656	1.00198	0.99955	1.01238	1.00291	1.01925	1.03721	0.9929	0.98759	1.00272	1.00493	1.00752	0.99212	0.98394	1.01777	1.00691	1.01037	0.99072	1.00943	0.996301	0.99885	1.00686	1.0009	1.00607	0.99723	1.00566	0.99035	1.00446
615.042	0.664286	16.7432	1.01934	562.366	0.108392	16.7432	1.08033	584.314	0.37037	16.7261	0.989638			3.37	-0.1318	3.37	-0.245367			3.35	1.00711	0.99532	1.00279	0.99215	1.00092	1.00063	1.0137	1.01638	1.0013	0.99612	0.99022	1.01093	0.99527	0.99127	0.99645	1.04003	0.99141	1.00678	1.01817	1.00788	0.993299	1.00558	0.99638	0.99977	0.99642	1.00441	1.00311	1.00204	0.99863
615.25	0.635714	16.9424	1.0844	562.581	0.122378	16.9424	1.04431	584.522	0.413105	16.9253	1.03087			3.38	0.23	3.38	-0.0093			3.36	1.00022	0.99028	0.98956	0.99433	1.01128	1.0007	1.02298	1.00138	1.01034	0.99885	0.9921	0.99374	1.01391	0.99194	0.99901	1.04737	1.00252	0.99236	1.00531	0.99005	0.998191	1.00379	1.00221	0.99366	0.99906	1.00566	0.99795	0.99644	0.99582
615.458	0.657143	17.1416	1.04103	562.796	0.122378	17.1416	0.89667	584.73	0.407407	17.1245	0.944279			3.39	0.378	3.39	-0.458467			3.37	1.01978	0.99582	1.00246	0.99597	0.99162	1.01063	1.04219	1.00448	1.00271	1.01396	0.99754	0.99971	0.99237	1.00498	1.01013	1.066	1.00095	0.99565	1.00375	1.00673	0.998749	0.9881	0.99986	0.99842	0.99718	1.00164	0.99301	0.99831	1.00272
615.666	0.678571	17.3408	1.02367	563.011	0.125874	17.3408	0.92908	584.938	0.407407	17.3237	0.954588			3.4	0.167333	3.4	-0.3708			3.38	1.00686	0.99673	0.99836	1.0023	0.99817	1.01201	1.04251	0.99613	1.00029	0.99725	0.99195	1.0093	0.99606	1.00315	0.99711	1.04874	1.00304	1.00049	1.00338	0.99601	0.999033	1.01146	0.99394	1.00154	0.99648	0.99784	0.98886	0.99138	0.99039
615.873	0.635714	17.5399	1.05404	563.226	0.129371	17.5399	0.918277	585.146	0.461538	17.5229	0.962835			3.41	-0.0444	3.41	-0.4714			3.39	0.99584	1.00209	1.00062	1.00461	1.00377	0.99602	1.05734	0.99667	0.99848	0.99925	1.00612	0.99326	1.0029	0.99261	1.00597	1.0532	1.00783	1.00861	0.99712	1.00241	0.998136	1.00143	1.0056	1.00925	0.99708	0.99704	1.00846	1.01136	0.99494
616.081	0.607143	17.7391	1.07139	563.441	0.153846	17.7391	0.957889	585.354	0.450142	17.7221	0.981391			3.42	-0.189167	3.42	-0.337867			3.4	1.00173	1.0027	0.98079	1.00484	0.99885	1.01488	1.05529	1.00699	1.00038	1.00244	0.99513	1.00885	0.99656	1.00812	1.00358	1.0258	1.00489	1.00507	1.00452	1.00599	0.99663	0.99411	1.0009	0.99703	0.99841	0.98642	1.00607	0.99928	1.00046
616.289	0.621429	17.9383	1.09308	563.656	0.115385	17.9383	0.936282	585.562	0.390313	17.9213	0.96902			3.43	-0.471533	3.43	-0.267833			3.41	0.99953	0.9891	0.99278	0.9991	0.99138	1.00444	1.0523	0.9996	0.99814	0.98952	1.00122	1.00343	0.99842	1.00217	1.00613	1.00329	0.99784	1.00338	0.99672	0.99655	1.00477	1.00353	0.99809	1.00013	0.99706	0.99362	1.00175	0.99348	1.00124
616.497	0.6	18.1375	1.11043	563.871	0.129371	18.1375	1.0047	585.77	0.410256	18.1205	0.938094			3.44	-0.321833	3.44	-0.0733			3.42	0.99046	1.01024	1.00143	1.00495	0.99592	1.01137	1.03764	1.00898	1.00703	1.0069	0.99718	0.98934	0.99383	0.9902	0.99618	1.00947	0.99999	0.99275	0.99772	0.99572	0.997729	1.00595	1.00216	1.00812	1.0055	1.00902	1.00248	0.9878	1.00122
616.705	0.592857	18.3367	1.06705	564.086	0.153846	18.3367	0.900272	585.978	0.381766	18.3197	0.925724			3.45	-0.324233	3.45	0.218333			3.43	0.99736	1.00108	0.99345	0.99415	0.99858	1.00522	1.00218	0.99719	1.01332	0.99486	1.00179	1.00012	0.99522	0.99501	1.00316	0.99076	0.99814	1.01053	1.00806	0.99219	0.999759	1.00995	1.00115	1.00217	1.0024	1.00231	0.99203	1.00231	0.9996
616.913	0.614286	18.5359	1.14079	564.301	0.129371	18.5359	1.02271	586.186	0.396011	18.5189	1.03706			3.46	-0.157433	3.46	0.697333			3.44	0.99932	1.00861	1.01732	0.99785	0.99227	1.02744	1.00831	1.00385	1.0082	0.99177	0.9966	1.00041	0.99514	0.99521	0.99942	0.99541	0.9991	0.99036	1.00477	1.01511	0.996431	1.00822	1.00101	0.99758	1.00812	1.00217	0.9964	0.99092	0.9985
617.12	0.564286	18.7351	1.06271	564.516	0.15035	18.7351	1.09833	586.394	0.435897	18.7181	0.977267			3.47	-0.162767	3.47	0.758333			3.45	1.00179	1.00064	0.99788	0.99709	1.01871	1.03489	1.01002	1.00276	0.99252	1.00127	1.01131	1.00324	0.9988	0.99301	1.01112	1.00046	0.99705	1.00664	1.00052	1.01165	1.00351	0.99102	0.99297	1.0018	0.99361	1.00595	1.00594	1.00927	0.99924
617.328	0.585714	18.9343	1.09308	564.731	0.132867	18.9343	1.02631	586.602	0.413105	18.9173	0.946341			3.48	0.242067	3.48	0.847667			3.46	1.01381	1.01858	1.00237	0.99111	0.99882	1.04979	1.0031	1.0063	0.99645	0.99837	0.99791	0.99416	0.98947	0.99646	1.0331	0.99755	0.99287	0.99521	0.99737	0.99682	0.998571	0.98568	0.9993	0.99786	0.99228	1.00393	1.00519	1.0099	0.99845
617.536	0.571429	19.1335	0.971623	564.946	0.143357	19.1335	1.05512	586.81	0.452991	19.1165	1.00407			3.49	0.368967	3.49	0.488333			3.47	1.01073	1.00782	0.99049	0.99607	1.00284	1.07399	0.99895	0.99026	1.00411	0.99924	1.01283	1.0141	0.99935	0.99694	1.04402	0.99497	0.9931	0.99792	0.99505	1.00824	0.996697	0.98723	0.99292	0.9955	0.99918	1.01272	1.00192	1.00039	0.99991
617.744	0.535714	19.3327	1.15814	565.161	0.171329	19.3327	1.02271	587.018	0.438746	19.3157	0.938094			3.5	0.389167	3.5	0.104633			3.48	1.01129	1.00181	1.01338	0.9965	0.98995	1.0772	0.9995	1.0013	1.00971	0.9824	0.99394	1.0145	0.99697	1.00083	1.05001	0.99154	1.00056	1.00226	1.00321	1.00563	1.00077	1.01097	1.00372	1.00478	1.00207	0.9916	1.00414	0.99383	1.00502
617.952	0.621429	19.5319	1.05838	565.376	0.15035	19.5319	1.08393	587.226	0.467236	19.5149	0.964897			3.51	0.246833	3.51	-0.1189			3.49	1.00826	0.99017	0.99189	0.9949	1.01004	1.05809	1.00358	0.98924	1.00579	1.00041	0.99501	1.00095	0.99399	1.0047	1.04859	0.99725	0.99899	1.00337	0.99167	0.99063	0.99787	1.01699	0.99463	0.99639	1.00977	1.00773	1.0069	0.99773	0.99992
618.16	0.614286	19.7311	1.07139	565.591	0.157343	19.7311	1.09833	587.434	0.470085	19.7141	0.975205			3.52	0.273167	3.52	-0.7325			3.5	1.0016	1.0131	0.98599	0.99074	1.01402	1.03363	1.01981	0.98154	0.99933	0.9989	1.00697	0.99881	0.99914	0.99632	1.03525	1.00448	0.99633	1.00605	1.00089	0.98686	1.00221	1.00223	1.01075	1.00076	1.00034	1.00088	0.9942	0.9973	1.0017
618.368	0.542857	19.9303	1.12344	565.806	0.129371	19.9303	1.17395	587.642	0.498575	19.9133	0.925724			3.53	0.213	3.53	-0.5775			3.51	0.99556	1.00819	1.00726	1.00034	1.0023	1.02479	0.99788	0.99972	1.00044	0.99765	0.9953	1.00821	1.01248	0.99113	1.02244	1.00156	1.00161	1.00482	1.00484	0.984	0.992016	0.99341	1.00045	1.0043	1.00535	1.00064	1.00289	1.01051	1.00553
618.575	0.542857	20.1295	1.13211	566.021	0.160839	20.1295	1.14154	587.85	0.452991	20.1125	0.944279			3.54	0.254667	3.54	-0.846267			3.52	0.99942	0.99524	0.99744	0.99543	1.00873	1.01406	1.00596	0.99103	1.00552	1.00424	1.00756	1.00201	0.99653	1.00727	1.00872	0.99078	1.0003	1.00148	0.99897	1.01819	0.995902	1.01262	0.9977	0.99957	0.99709	1.002	1.00259	1.01319	1.00346
618.783	0.521429	20.3287	1.12778	566.237	0.146853	20.3287	1.18476	588.058	0.492877	20.3117	1.00407			3.55	0.380333	3.55	-0.6128			3.53	1.00032	0.99025	0.99779	1.00507	1.03143	1.00738	0.98977	1.00305	0.98979	0.99916	0.99134	1.00141	1.00622	1.00847	1.00184	1.00381	1.00349	0.99205	1.00275	1.01302	0.99624	1.00051	0.99361	1.01188	1.00479	0.99741	0.98795	1.00257	0.99425
618.991	0.514286	20.5279	1.14513	566.452	0.146853	20.5279	1.18116	588.266	0.464387	20.5109	0.981391			3.56	0.975333	3.56	-0.552167			3.54	1.01468	0.99726	1.0093	0.99824	1.04144	1.00166	1.00827	0.99337	1.00927	0.99953	1.00553	1.00044	0.99295	0.99839	1.00246	1.00202	1.00152	1.0017	1.00431	1.00189	0.992429	0.99793	0.98505	0.99683	0.99927	1.00543	0.99583	0.99675	1.01173
619.199	0.528571	20.7271	1.04536	566.667	0.167832	20.7271	1.3144	588.474	0.492877	20.7101	0.993761			3.57	2.144	3.57	-0.107867			3.55	0.98629	0.99136	1.00423	1.00869	1.05135	0.99323	1.00005	0.99887	0.995	0.99557	1.00337	0.99775	1.00053	1.00586	0.99309	0.999	1.00032	1.00087	1.00057	0.99929	0.997057	0.98914	0.99446	1.00875	1.00182	1.0133	0.99111	0.99657	1.01552
619.407	0.55	20.9263	1.0844	566.882	0.167832	20.9263	1.23157	588.682	0.501425	20.9093	0.993761			3.58	3.36433	3.58	0.338933			3.56	1.00019	1.02343	1.01068	1.00098	1.08569	0.98678	1.00948	1.00041	0.99601	0.99396	0.99584	1.01245	0.994	1.0025	1.00791	1.00285	0.98168	1.00936	1.00023	1.0119	0.994694	1.00958	1.0064	0.98759	0.99977	0.99833	1.00767	1.00046	0.99838
619.615	0.557143	21.1255	1.08006	567.097	0.213287	21.1255	1.06952	588.89	0.612536	21.1085	0.927785			3.59	4.739	3.59	0.123833			3.57	1.00728	1.00306	0.98936	0.99808	1.07206	1.00353	1.00123	1.00142	1.00418	0.99802	0.99084	1.00994	1.0079	1.01289	1.00141	1.00777	0.99411	0.99551	0.99292	0.9866	1.00092	1.0003	1.00089	0.99379	1.00142	0.99628	0.99689	1.01579	0.99953
619.822	0.542857	21.3247	1.04103	567.312	0.132867	21.3247	1.11994	589.098	0.492877	21.3077	0.952526			3.6	4.45433	3.6	0.376833			3.58	1.0063	0.99641	1.01012	1.00985	1.05276	0.9933	0.99348	0.99042	0.99391	1.00521	0.98209	0.99942	0.99597	1.03853	0.99701	0.9903	1.00062	0.99693	1.00641	1.00045	0.998011	0.9999	1.00046	0.9841	0.99171	1.00401	0.98913	0.99588	0.99484
620.03	0.542857	21.5239	1.01934	567.527	0.125874	21.5239	0.932681	589.306	0.481481	21.5069	0.991699			3.61	3.37833	3.61	0.102933			3.59	0.99541	1.00411	1.0011	0.99805	1.03043	0.99968	1.00415	0.99511	1.00463	1.00536	0.99273	0.99591	1.00012	1.0544	0.99302	1.00409	1.00676	0.99353	1.00983	1.01235	1.00597	0.99946	0.9943	0.99842	1.00864	0.99887	0.99523	0.99318	1.00448
620.238	0.557143	21.7231	1.1191	567.742	0.129371	21.7231	1.10193	589.514	0.521368	21.7061	0.966958			3.62	1.69467	3.62	0.552767			3.6	0.996	0.99095	1.00687	1.01983	1.01179	1.00943	0.98958	0.9988	1.00348	0.98867	1.00772	0.99692	0.9887	1.04873	0.99367	0.99339	1.00176	1.01264	1.00403	0.99744	0.998891	0.99257	1.00064	1.00064	0.99487	1.00882	0.98987	1.00042	1.00068
620.446	0.55	21.9223	1.03235	567.957	0.136364	21.9223	1.03711	589.722	0.501425	21.9053	0.983452			3.63	0.881667	3.63	0.2251			3.61	1.01109	0.99754	0.99357	1.01256	1.00906	0.99249	1.0018	0.99285	0.98962	1.00123	1.00209	0.99997	0.99795	1.03299	1.00593	1.00423	0.9974	0.99332	0.99908	0.9997	0.996652	1.00015	1.004	0.99192	0.99202	0.99688	0.99809	1.00421	0.98898
620.654	0.614286	22.1215	0.83282	568.172	0.153846	22.1215	1.09473	589.93	0.524217	22.1045	0.892736			3.64	0.608667	3.64	0.248333			3.62	0.98531	0.99536	0.99135	1.01987	1.01678	1.01287	1.00526	0.99616	0.99594	1.01317	0.99563	1.0033	1.00117	1.01509	1.00161	1.00746	1.00032	1.00173	0.98747	0.99147	1.00024	0.99641	0.99718	0.99659	1.0076	1.0013	1.00466	1.00884	1.01021
620.862	0.542857	22.3207	0.975961	568.387	0.153846	22.3207	1.03711	590.138	0.578348	22.3037	0.907168			3.65	0.137	3.65	-0.0455			3.63	1.00322	0.99719	1.0104	1.04516	1.01152	1.00731	0.98944	1.00877	0.99459	1.00383	0.99667	0.99587	1.00667	0.99676	0.98788	0.99444	1.0033	1.018	1.0137	1.00366	1.00717	1.00011	1.00857	1.00254	1.01006	0.99668	0.99795	0.99884	0.99691
621.07	0.55	22.5199	0.980299	568.602	0.157343	22.5199	1.08393	590.346	0.54416	22.5029	0.896859			3.66	-0.0676667	3.66	-0.1516			3.64	1.00832	0.99732	0.99246	1.05631	0.99826	0.98486	0.99421	0.9901	1.00037	1.01286	1.00757	0.99353	1.00203	1.00689	1.00913	0.99883	0.99804	0.99181	0.99306	0.99698	0.993801	1.0009	1.00469	1.00767	1.00522	1.0094	0.99875	1.01238	0.99557
621.277	0.542857	22.7191	1.02367	568.817	0.153846	22.7191	1.05512	590.554	0.581197	22.7021	0.983452			3.67	-0.345033	3.67	-0.5013			3.65	1.01016	1.00789	0.98401	1.09543	0.99871	0.98856	1.0022	1.00735	1.00941	1.00909	1.0102	1.01531	1.00141	0.99853	0.99642	1.00099	0.99822	0.99186	0.99668	1.00748	0.999383	1.00348	1.00209	1.01485	1.00051	1.00147	1.00802	1.00027	1.00722
621.485	0.521429	22.9183	1.04536	569.032	0.160839	22.9183	0.9939	590.762	0.586895	22.9013	0.900983			3.68	-0.6695	3.68	-0.188467			3.66	0.99706	1.01006	1.00301	1.07795	1.00695	0.99516	0.99623	0.99918	0.99044	1.00573	1.01099	1.01893	1.0091	0.99435	1.00965	1.00532	0.99422	1.00542	1.00237	1.00022	1.00249	0.9983	1.00241	0.99381	0.98761	0.99727	0.99587	1.00262	1.00434
621.693	0.478571	23.1175	0.884871	569.247	0.129371	23.1175	1.02991	590.97	0.561254	23.1005	0.991699			3.69	-0.6955	3.69	0.1663			3.67	1.00772	1.00613	1.00269	1.05972	1.00299	1.00268	0.9967	0.99455	0.99636	1.00126	0.99736	1.00707	1.00071	1.00865	1.01741	0.99003	1.00671	0.99408	1.01009	1.00442	0.998118	1.01506	0.99799	0.99612	0.98925	1.01488	0.99343	1.00635	1.00247
621.901	0.464286	23.3167	0.92391	569.462	0.195804	23.3167	0.947086	591.178	0.700855	23.2997	0.888612			3.7	-0.777267	3.7	0.178167			3.68	0.99734	1.01304	0.9969	1.0398	1.00859	0.98842	0.99577	1.00161	0.99876	0.98826	0.99853	1.00492	1.003	0.99146	0.99417	0.99326	1.00741	0.99509	1.01483	0.99153	1.00225	1.01362	0.99725	0.9978	1.00119	0.98281	0.99233	1.00116	0.99709
622.109	0.428571	23.5159	0.958611	569.677	0.15035	23.5159	1.01191	591.386	0.558405	23.4989	0.940156			3.71	-0.2001	3.71	0.4375			3.69	0.99675	1.00661	1.01342	1.02877	0.99195	0.99355	0.99579	1.00268	1.00674	0.99874	1.00477	1.00798	1.01139	0.99076	0.99201	0.98622	1.00193	1.00646	0.99997	0.99426	1.00195	1.00098	1.00375	1.00079	0.99897	1.00649	1.00614	0.99617	1.00395
622.317	0.507143	23.7151	1.04536	569.892	0.153846	23.7151	1.03351	591.594	0.618234	23.6981	0.950464			3.72	-0.352333	3.72	0.499167			3.7	0.99478	1.00749	0.9976	1.02033	1.00655	1.00844	1.00238	0.98725	0.98666	0.99942	1.00776	0.99617	1.03879	1.00317	1.00056	0.99578	1.01108	1.01664	1.00686	1.00848	1.00096	1	0.9942	1.0107	0.98556	0.99837	1.00603	0.99937	0.99668
622.524	0.4	23.9143	1.11476	570.108	0.136364	23.9143	1.05872	591.802	0.581197	23.8973	0.940156			3.73	-0.0552	3.73	1.10533			3.71	1.00174	1.00396	1.00621	1.01466	0.99861	1.00317	1.00038	0.99705	0.99676	0.99558	0.99304	0.98659	1.04734	0.9898	1.01607	0.99173	0.99265	1.00248	0.99531	1.00297	0.997788	0.9913	1.01	1.00203	0.99977	1.01715	1.00887	1.00603	1.00136
622.732	0.507143	24.1135	0.967286	570.323	0.122378	24.1135	1.15595	592.01	0.592593	24.0965	0.964897			3.74	-0.143367	3.74	0.5886			3.72	1.00132	1.00675	1.02523	1.00611	1.00156	0.99393	1.01333	0.99694	1.00241	0.99879	1.00001	0.99271	1.03244	1.00624	1.00532	0.99666	0.99313	0.99572	0.99787	1.0023	1.00251	1.00009	1.00004	0.98717	0.98975	0.99708	0.99533	1.0019	1.01278
622.94	0.414286	24.3127	1.00199	570.538	0.115385	24.3127	1.05152	592.218	0.632479	24.2957	0.973144			3.75	-0.1589	3.75	0.130367			3.73	1.01095	0.99919	1.0435	0.9901	0.99087	0.99854	1.00798	0.99204	1.0131	0.99756	0.99653	1.0042	1.01652	0.99616	1.00128	1.00256	1.01295	1.01323	1.00147	0.99321	1.00138	0.994	0.99689	1.00555	0.98827	1.00784	0.98769	0.99477	0.9938
623.148	0.45	24.5119	0.945598	570.753	0.132867	24.5119	0.986698	592.426	0.641026	24.4948	0.985514			3.76	-0.4792	3.76	-0.228233			3.74	0.99844	1.00879	1.06046	1.00014	1.00829	0.99065	0.98087	1.00825	0.99258	1.0039	0.99472	0.99501	1.01568	0.99941	0.99352	1.0126	1.00198	0.98985	0.99655	0.98599	1.00032	1.00109	1.0061	1.00212	0.99367	0.9953	1.01384	0.99399	0.99075
623.356	0.471429	24.7111	0.980299	570.968	0.122378	24.7111	0.936282	592.634	0.663818	24.694	0.925724			3.77	-0.3694	3.77	-0.0981667			3.75	1.01503	1.01583	1.08583	1.00593	0.98548	1.00146	1.00451	1.00059	0.99252	1.00247	0.99155	1.00195	1.01942	1.00054	1.00392	1.00062	0.99649	0.98652	1.00758	0.98673	1.00356	0.98339	1.00122	0.99612	0.9895	0.99673	0.99435	0.99726	1.00887
623.564	0.564286	24.9103	0.971623	571.183	0.146853	24.9103	1.01551	592.842	0.675214	24.8932	1.00613			3.78	-0.3432	3.78	0.214733			3.76	1.00773	1.01143	1.07435	0.99605	0.99883	0.99905	1.00094	0.99123	0.99816	0.99943	1.00402	1.00443	1.00688	0.99172	0.99953	0.99866	0.99934	0.99564	0.99032	1.00076	1.0004	1.00135	0.99928	0.98505	0.99994	1.01052	0.99209	0.99413	0.99297
623.771	0.464286	25.1095	1.1538	571.398	0.125874	25.1095	1.09113	593.05	0.649573	25.0924	0.88655			3.79	-0.0988667	3.79	0.544			3.77	0.99925	1.01517	1.04788	0.99175	0.99596	1.0008	0.99122	0.98742	1.00244	1.0045	0.99064	0.99796	0.99161	0.99822	1.00964	1.00389	0.9996	1.00774	0.99748	0.98838	0.996933	1.00908	0.99109	1.00588	0.99301	1.00912	1.0039	0.99904	0.9998
623.979	0.485714	25.3087	0.958611	571.613	0.104895	25.3087	1.01551	593.258	0.646724	25.2916	0.931909			3.8	-0.125467	3.8	0.271367			3.78	1.01969	1.03348	1.0287	0.99856	1.00361	1.00582	0.99464	0.99959	1.00856	0.99742	0.99534	1.00348	1.00531	1.00551	1.00898	1.00228	0.99459	0.9967	1.00139	1.0064	1.00048	1.0053	1.00457	1.00983	1.00476	0.99715	1.00975	1.00461	1.00225
624.187	0.428571	25.5079	1.0497	571.828	0.13986	25.5079	0.990299	593.466	0.638177	25.4908	0.983452			3.81	0.0411	3.81	0.0242			3.79	1.00833	1.07046	1.00634	0.99826	0.99589	0.9985	0.99469	1.00717	0.9997	1.00244	0.99681	0.97962	0.99272	0.99749	0.98515	1.00599	1.00035	1.00508	1.00682	0.99933	1.00007	0.99742	1.00153	0.99666	1.00414	1.00165	1.00577	1.00432	1.00956
624.395	0.507143	25.7071	1.03235	572.043	0.167832	25.7071	1.06952	593.674	0.678063	25.69	0.971082			3.82	0.0494	3.82	-0.1508			3.8	1.00878	1.08243	1.00593	0.99949	0.98836	0.99838	1.00408	0.99994	0.99451	0.99404	1.01455	1.00948	0.99921	1.00487	1.00191	0.99268	1.00828	0.99543	1.00659	0.99475	1.0032	1.00808	0.99447	0.99834	0.98738	0.99228	0.99981	1.00625	0.99542
624.603	0.457143	25.9063	1.06271	572.258	0.125874	25.9063	1.07672	593.882	0.65812	25.8892	0.971082			3.83	0.0966667	3.83	0.131833			3.81	1.04019	1.08239	0.99546	1.00172	1.00699	1.00216	1.0004	0.98055	1.01974	1.00424	1.01022	1.00408	1.00176	0.99643	1.00275	1.00568	0.98819	0.99061	0.99665	1.0068	0.997142	1.00694	1.0006	1.00099	0.99706	0.99735	1.00212	0.99676	0.99944
624.81	0.485714	26.1055	1.0844	572.473	0.129371	26.1055	0.972293	594.09	0.669516	26.0884	1.05974			3.84	0.187	3.84	0.568667			3.82	1.01387	1.07966	1.00973	0.99681	0.99496	0.99803	1.01064	1.00026	1.00067	1.00614	1.00818	1.02168	0.99607	1.01088	0.99502	1.00227	1.00065	0.9997	0.9921	1.01002	0.99789	0.99377	0.99103	1.00467	0.99977	0.99816	0.99441	1.00726	0.99157
625.018	0.5	26.3047	1.015	572.688	0.178322	26.3047	1.0011	594.298	0.703704	26.2876	1.00819			3.85	0.209	3.85	0.543333			3.83	1.03234	1.04839	1.00113	0.9843	1.00174	1.00515	0.99866	1.01504	0.99623	1.00223	0.9898	1.02595	0.98877	1.00424	1.01502	0.99118	0.99662	0.99088	1.00219	1.0096	0.99577	0.99312	0.99586	0.99197	0.98447	1.01084	1.00048	1.00285	1.01053
625.226	0.471429	26.5039	1.11476	572.903	0.15035	26.5039	0.92908	594.506	0.65812	26.4868	0.907168			3.86	0.415667	3.86	0.448867			3.84	1.04796	1.02242	1.01369	0.99743	0.99594	1.00293	1.00808	0.98668	0.99541	0.99498	1.007	1.03498	0.992	1.00385	1.00458	0.99314	1.005	0.99314	1.0003	0.9977	1.00063	0.99541	1.0074	1.00736	1.00042	1.00411	1.00753	0.99745	0.99948
625.434	0.421429	26.7031	0.837158	573.118	0.153846	26.7031	1.15235	594.714	0.720798	26.686	0.946341			3.87	0.0749	3.87	-0.0850667			3.85	1.07769	1.00787	1.0111	1.00005	1.00786	1.00656	0.99042	0.99425	1.00228	1.0197	0.99609	1.03608	0.99792	1.00245	1.00083	1.01006	0.99376	0.99581	1.00062	0.98384	0.999246	1.00991	1.01542	1.00063	1.0098	0.99685	0.99985	0.99569	0.99762
625.642	0.392857	26.9023	1.00632	573.333	0.157343	26.9023	1.07672	594.922	0.754986	26.8852	1.02881			3.88	0.175233	3.88	0.193267			3.86	1.09364	1.00586	1.00821	1.00335	0.98687	0.98884	0.98641	0.99732	1.00612	1.01082	0.99401	1.01819	1.00267	0.99615	1.00336	1.00431	0.99715	1.00055	0.99588	0.99537	0.998572	1.00855	0.99997	1.01194	0.99285	0.99907	1.00805	0.99645	1.00736
625.85	0.471429	27.1015	0.92391	573.548	0.20979	27.1015	1.05152	595.13	0.817664	27.0844	0.958711			3.89	-0.2546	3.89	0.1955			3.87	1.06731	1.01957	1.00787	1.01482	0.99928	1.0012	0.99998	1.00261	0.99576	0.99855	1.00459	1.00612	0.99254	1.00901	1.00563	0.99226	0.99877	1.00233	0.99822	1.00172	0.995437	0.98687	0.99544	1.00312	0.99026	0.99505	1.00263	0.99961	0.99094
626.057	0.414286	27.3007	0.915235	573.763	0.174825	27.3007	0.939883	595.338	0.720798	27.2836	1.00407			3.9	-0.0228333	3.9	-0.183733			3.88	1.0451	0.99494	1.00791	1.00065	1.00829	1.00872	0.99984	1.00531	0.99491	0.99841	0.99928	1.01036	1.00543	0.99712	1.00194	0.99823	0.99711	0.9989	1.00553	0.99759	0.997251	1.00369	0.99361	1.00511	1.00299	0.99494	1.00802	0.99369	1.00449
626.265	0.435714	27.4999	1.14947	573.979	0.153846	27.4999	1.25318	595.546	0.732194	27.4828	1.00407			3.91	-0.0298333	3.91	-0.422067			3.89	1.02343	0.98545	1.00643	0.99265	1.00559	1.01361	0.99416	0.98835	1.00869	0.99861	1.00176	0.99605	1.01065	1.00288	1.00341	0.99713	1.01166	1.00776	0.99532	1.00459	1.00194	1.00357	1.00489	0.98818	1.0012	0.98556	1.00476	1.00345	1.00058
626.473	0.435714	27.6991	1.01934	574.194	0.143357	27.6991	1.05152	595.754	0.74359	27.682	1.01026			3.92	0.0889	3.92	-0.368167			3.9	1.02946	0.99891	0.99911	1.00755	1.00831	1.01511	1.00589	0.99615	1.00065	1.0021	0.99937	1.00199	0.99129	0.996	1.00274	1.02009	0.99542	0.99548	0.99909	0.99689	0.999087	1.00519	1.00597	0.99512	0.99553	1.00418	1.00211	1.00212	1.01552
626.681	0.385714	27.8983	1.015	574.409	0.153846	27.8983	1.07672	595.962	0.760684	27.8812	1.00201			3.93	0.0309	3.93	-0.0839			3.91	1.0186	0.9928	1.00585	0.99678	1.01032	0.9877	0.99641	0.9898	1.00697	0.99412	0.99497	1.00721	1.00216	1.0012	1.00017	1.0012	1.00258	1.00413	0.99378	0.99833	0.997881	0.99762	0.99087	0.99594	1.00691	0.99449	1.00441	1.00005	0.99595
626.889	0.378571	28.0975	0.932585	574.624	0.178322	28.0975	1.01911	596.17	0.834758	28.0804	0.964897			3.94	-0.1217	3.94	-0.187633			3.92	0.99475	0.99559	0.98538	0.99131	1.00758	0.99257	1.00385	1.00596	0.99618	1.00414	1.00453	0.99967	1.00055	1.01368	1.0077	0.99565	0.98491	1.01855	0.99911	0.99044	0.998051	1.00025	1.00885	1.00242	1.00458	1.00049	1.00104	1.00624	0.99448
627.097	0.471429	28.2967	0.932585	574.839	0.136364	28.2967	0.997501	596.378	0.794872	28.2796	0.905106			3.95	0.0527333	3.95	-0.386967			3.93	1.00881	1.00222	0.9984	1.00609	0.99927	1.01091	0.98136	0.99617	0.98724	0.98761	1.00157	0.99464	0.98965	0.98877	1.00479	0.99966	0.99504	0.99778	1.00339	0.9986	1.00056	0.99252	0.99632	0.99158	1.00287	0.99311	0.98704	1.00073	1.00155
627.304	0.392857	28.4959	1.21453	575.054	0.104895	28.4959	1.03351	596.586	0.789174	28.4788	0.898921			3.96	-0.257067	3.96	-0.42			3.94	1.02437	1.00799	1.00684	0.99947	1.0019	0.99969	0.99913	1.01264	0.99492	1.00259	1.00663	1.00534	0.99529	0.999	1.0027	0.99971	1.00145	1.00169	1.01535	0.99085	1.00388	0.9991	1.00859	1.00511	1.00203	1.00473	0.98991	1.00646	0.99689
627.512	0.421429	28.6951	1.11043	575.269	0.164336	28.6951	1.11274	596.794	0.723647	28.678	0.971082			3.97	-0.184467	3.97	-0.537633			3.95	1.00831	1.00663	1.00743	1.00405	0.99744	1.00151	1.00338	1.00407	0.98923	1.00942	1.02233	0.99406	1.00507	1.00102	0.99576	0.99484	1.00294	0.99553	1.01179	1.00296	1.00396	1.00712	0.99805	0.99859	0.99868	1.00284	1.00221	1.0055	0.99861
627.72	0.407143	28.8943	0.936923	575.484	0.136364	28.8943	1.02631	597.002	0.754986	28.8772	0.981391			3.98	-0.27	3.98	-0.4357			3.96	1.00346	0.99657	0.9987	1.00156	1.00349	1.00621	0.99524	1.0011	0.99537	1.00199	1.0266	0.99398	1.01301	0.99544	1.00429	1.00078	0.98893	1.00144	1.00768	0.99837	1.00541	1.00304	0.98971	1.00475	1.00531	1.00254	1.00689	0.9955	0.99321
627.928	0.371429	29.0935	1.05404	575.699	0.13986	29.0935	1.04071	597.21	0.752137	29.0764	1.01026			3.99	0.2588	3.99	-0.0521			3.97	1.0127	1.00029	1.00064	0.99517	1.0043	0.98702	1.00766	1.01241	0.99919	0.99997	1.0393	1.0137	1.00868	0.99074	1.00786	1.00594	1.00108	1.003	1.00444	0.98943	0.996284	1.00584	1.0068	0.99825	1.00339	0.99862	1.00114	0.99955	1.00536
628.136	0.421429	29.2927	1.00632	575.914	0.125874	29.2927	1.0047	597.418	0.777778	29.2756	0.962835					4	-0.103033			3.98	1.00598	0.99663	0.99198	1.00344	1.0041	0.99908	0.99884	0.99249	1.00885	0.99267	1.0271	1.00497	0.99923	1.00317	0.9884	1.0087	0.99276	1.00373	1.01052	0.99834	0.995431	0.99988	1.0047	0.98395	1.00239	0.99509	0.99586	0.99692	1.00263
628.343	0.442857	29.4919	1.04536	576.129	0.269231	29.4919	1.13794	597.626	0.94302	29.4748	0.977267									3.99	0.99685	0.99653	1.00378	0.99881	1	0.98772	1.00844	1.01256	0.98796	1.0098	1.02608	1.00687	1.0077	0.99511	0.99033	1.00398	1.00544	1.00811	1.00762	0.99826	0.994268	1.00031	0.99946	1.00052	0.99221	1.0041	0.99545	1.00045	0.99049
628.551	0.428571	29.6911	1.1538	576.344	0.136364	29.6911	1.07672	597.834	0.814815	29.674	1.00819									4	1.00101	1.01412	0.99249	0.99984	1.00342	1.00122	0.98966	1.00028	0.99582	0.99948	1.01528	0.99262	1.00081	1.00404	1.00273	0.99468	0.99727	1.00975	0.99203	1.00218	0.998569	0.99449	0.99351	1.00396	1.01008	0.9885	1.00518	0.99902	1.00186
628.759	0.414286	29.8903	1.00199	576.559	0.13986	29.8903	0.943485	598.042	0.786325	29.8732	0.936032
628.967	0.378571	30.0895	1.06271	576.774	0.157343	30.0895	1.10913	598.25	0.735043	30.0724	1.04737
629.175	0.328571	30.2887	0.988974	576.989	0.15035	30.2887	1.05872	598.458	0.757835	30.2716	0.966958
629.383	0.428571	30.4879	1.14513	577.204	0.129371	30.4879	1.07672	598.666	0.777778	30.4708	0.915415
629.59	0.4	30.6871	1.09308	577.419	0.164336	30.6871	0.979495	598.874	0.860399	30.67	0.975205
629.798	0.492857	30.8863	1.18417	577.634	0.164336	30.8863	1.03351	599.082	0.911681	30.8692	0.919538
630.006	0.464286	31.0855	0.945598	577.849	0.216783	31.0855	0.972293	599.29	0.911681	31.0684	0.991699
630.214	0.435714	31.2847	1.11476	578.065	0.174825	31.2847	1.11634	599.498	0.811966	31.2676	1.035
630.422	0.414286	31.4839	0.949935	578.28	0.164336	31.4839	0.950687	599.706	0.85755	31.4668	0.942217
630.629	0.4	31.6831	1.01066	578.495	0.129371	31.6831	1.06232	599.914	0.760684	31.666	1.02263
630.837	0.442857	31.8823	1.0844	578.71	0.157343	31.8823	1.01911	600.122	0.843305	31.8652	0.977267
631.045	0.385714	32.0815	1.03669	578.925	0.202797	32.0815	0.950687	600.33	0.811966	32.0644	0.989638
631.253	0.407143	32.2807	0.845833	579.14	0.174825	32.2807	1.11634	600.538	0.851852	32.2636	0.981391
631.461	0.342857	32.4799	1.02801	579.355	0.143357	32.4799	1.07672	600.746	0.837607	32.4628	0.9216
631.668	0.378571	32.6791	1.0497	579.57	0.153846	32.6791	1.01191	600.954	0.85755	32.662	0.995823
631.876	0.371429	32.8783	1.06271	579.785	0.146853	32.8783	1.01191	601.162	0.837607	32.8612	0.981391
632.084	0.414286	33.0775	1.00632	580	0.213287	33.0775	0.9939	601.37	0.940171	33.0604	0.989638
632.292	0.421429	33.2767	0.945598	580.215	0.178322	33.2767	1.17035	601.577	0.923077	33.2596	0.927785
632.5	0.364286	33.4759	0.94126	580.43	0.125874	33.4759	1.05512	601.785	0.851852	33.4588	1.05768
632.708	0.357143	33.6751	1.02801	580.645	0.136364	33.6751	1.03711	601.993	0.874644	33.658	0.977267
632.915	0.392857	33.8743	0.980299	580.86	0.143357	33.8743	1.06952	602.201	0.897436	33.8572	0.896859
633.123	0.421429	34.0735	0.945598	581.075	0.167832	34.0735	1.11994	602.409	0.923077	34.0564	1.02675
633.331	0.4	34.2727	1.07573	581.29	0.15035	34.2727	1.02271	602.617	0.937322	34.2556	0.960773
633.539	0.421429	34.4719	0.854508	581.505	0.178322	34.4719	0.997501	602.825	1	34.4548	0.989638
633.747	0.442857	34.6711	1.06705	581.72	0.160839	34.6711	1.04792	603.033	0.917379	34.654	0.915415
633.954	0.442857	34.8703	0.932585	581.935	0.122378	34.8703	1.13794	603.241	0.891738	34.8532	0.971082
634.162	0.4	35.0695	1.01934	582.151	0.15035	35.0695	1.18116	603.449	0.854701	35.0524	0.870056
634.37	0.45	35.2687	0.92391	582.366	0.157343	35.2687	1.01191	603.657	0.846154	35.2516	0.958711
634.578	0.357143	35.4679	0.967286	582.581	0.153846	35.4679	0.939883	603.865	0.868946	35.4508	0.944279
634.786	0.385714	35.6671	0.984636	582.796	0.129371	35.6671	0.907474	604.073	0.91453	35.65	0.983452
634.993	0.392857	35.8663	1.07139	583.011	0.15035	35.8663	0.968692	604.281	0.874644	35.8492	0.942217
635.201	0.371429	36.0655	1.07139	583.226	0.164336	36.0655	1.09473	604.489	0.880342	36.0484	0.981391
635.409	0.414286	36.2647	0.915235	583.441	0.157343	36.2647	1.0047	604.697	0.868946	36.2476	0.919538
635.617	0.35	36.4639	0.980299	583.656	0.129371	36.4639	0.972293	604.905	0.837607	36.4468	0.983452
635.825	0.378571	36.6631	1.05404	583.871	0.160839	36.6631	1.12354	605.113	0.851852	36.646	0.991699
636.032	0.328571	36.8623	1.08874	584.086	0.143357	36.8623	1.03351	605.321	0.831909	36.8452	0.944279
636.24	0.364286	37.0615	0.945598	584.301	0.157343	37.0615	0.997501	605.529	0.897436	37.0443	0.863871
636.448	0.457143	37.2607	1.09741	584.516	0.157343	37.2607	1.05512	605.737	0.868946	37.2435	0.964897
636.656	0.428571	37.4599	1.015	584.731	0.143357	37.4599	0.9939	605.945	0.905983	37.4427	0.960773
636.863	0.385714	37.6591	1.05404	584.946	0.115385	37.6591	0.968692	606.153	0.837607	37.6419	0.991699
637.071	0.385714	37.8583	0.867521	585.161	0.160839	37.8583	1.14154	606.361	0.917379	37.8411	0.892736
637.279	0.342857	38.0575	0.975961	585.376	0.146853	38.0575	1.11274	606.569	0.883191	38.0403	0.931909
637.487	0.392857	38.2567	1.02801	585.591	0.153846	38.2567	1.06592	606.777	0.891738	38.2395	1.05561
637.695	0.414286	38.4559	1.07573	585.806	0.153846	38.4559	1.09833	606.985	0.880342	38.4387	0.938094
637.902	0.414286	38.6551	1.03669	586.021	0.15035	38.6551	1.16675	607.192	0.797721	38.6379	0.979329
638.11	0.342857	38.8543	1.06271	586.237	0.13986	38.8543	1.21717	607.4	0.803419	38.8371	0.938094
638.318	0.342857	39.0535	1.06271	586.452	0.125874	39.0535	1.17035	607.608	0.814815	39.0363	0.878303
638.526	0.357143	39.2527	1.08006	586.667	0.129371	39.2527	1.35761	607.816	0.811966	39.2355	0.979329
638.734	0.407143	39.4519	1.09308	586.882	0.153846	39.4519	1.3216	608.024	0.792023	39.4347	0.927785
638.941	0.378571	39.6511	1.19718	587.097	0.15035	39.6511	1.41523	608.232	0.794872	39.6339	0.964897
639.149	0.421429	39.8503	1.26658	587.312	0.160839	39.8503	1.46564	608.44	0.826211	39.8331	0.925724
639.357	0.4	40.0495	1.30128	587.527	0.153846	40.0495	1.44043	608.648	0.809117	40.0323	0.95665
639.565	0.371429	40.2487	1.26224	587.742	0.118881	40.2487	1.55927	608.856	0.866097	40.2315	0.95665
639.773	0.407143	40.4479	1.42707	587.957	0.115385	40.4479	1.63489	609.064	0.811966	40.4307	0.950464
639.98	0.4	40.6471	1.32731	588.172	0.118881	40.6471	1.51606	609.272	0.780627	40.6299	0.977267
640.188	0.385714	40.8463	1.35333	588.387	0.178322	40.8463	1.54487	609.48	0.732194	40.8291	0.964897
640.396	0.392857	41.0455	1.20585	588.602	0.146853	41.0455	1.49445	609.688	0.789174	41.0283	0.894797
640.604	0.492857	41.2447	1.3837	588.817	0.157343	41.2447	1.57007	609.896	0.786325	41.2275	1.00201
640.811	0.357143	41.4439	1.34466	589.032	0.111888	41.4439	1.47284	610.104	0.735043	41.4267	0.977267
641.019	0.35	41.6431	0.958611	589.247	0.129371	41.6431	1.50525	610.312	0.763533	41.6259	0.96902
641.227	0.428571	41.8423	1.29694	589.462	0.146853	41.8423	1.42243	610.52	0.777778	41.8251	1.07829
641.435	0.342857	42.0415	1.12344	589.677	0.122378	42.0415	1.44404	610.728	0.746439	42.0243	0.898921
641.643	0.378571	42.2407	1.05838	589.892	0.125874	42.2407	1.44043	610.936	0.77208	42.2235	0.96902
641.85	0.357143	42.4398	1.23188	590.108	0.143357	42.4398	1.3144	611.143	0.80057	42.4227	1.02469
642.058	0.364286	42.639	1.23188	590.323	0.178322	42.639	1.35401	611.351	0.783476	42.6219	0.849439
642.266	0.342857	42.8382	1.20152	590.538	0.122378	42.8382	1.3216	611.559	0.766382	42.8211	1.07623
642.474	0.378571	43.0374	1.18417	590.753	0.143357	43.0374	1.44043	611.767	0.769231	43.0203	0.931909
642.681	0.378571	43.2366	1.05404	590.968	0.13986	43.2366	1.34681	611.975	0.792023	43.2195	0.987576
642.889	0.371429	43.4358	1.05838	591.183	0.125874	43.4358	1.3252	612.183	0.74359	43.4187	1.03912
643.097	0.357143	43.635	1.14947	591.398	0.129371	43.635	1.14154	612.391	0.746439	43.6179	1.02675
643.305	0.392857	43.8342	0.997649	591.613	0.146853	43.8342	1.22797	612.599	0.763533	43.8171	0.971082
643.513	0.414286	44.0334	1.11043	591.828	0.195804	44.0334	1.12354	612.807	0.803419	44.0163	1.00201
643.72	0.371429	44.2326	1.15814	592.043	0.146853	44.2326	1.22077	613.015	0.737892	44.2155	0.925724
643.928	0.342857	44.4318	1.23622	592.258	0.136364	44.4318	1.27118	613.223	0.698006	44.4147	0.907168
644.136	0.392857	44.631	1.05404	592.473	0.167832	44.631	1.20996	613.431	0.749288	44.6139	0.929847
644.344	0.321429	44.8302	1.07573	592.688	0.171329	44.8302	1.20276	613.639	0.740741	44.8131	0.884489
644.551	0.407143	45.0294	1.03669	592.903	0.143357	45.0294	1.04792	613.847	0.749288	45.0123	1.0618
644.759	0.392857	45.2286	1.08006	593.118	0.104895	45.2286	1.21717	614.055	0.806268	45.2115	0.936032
644.967	0.4	45.4278	1.11476	593.333	0.160839	45.4278	1.21357	614.263	0.789174	45.4107	0.954588
645.175	0.357143	45.627	1.07139	593.548	0.129371	45.627	1.26398	614.47	0.766382	45.6099	0.991699
645.382	0.428571	45.8262	0.958611	593.763	0.115385	45.8262	1.14875	614.678	0.746439	45.8091	0.966958
645.59	0.378571	46.0254	1.0844	593.979	0.15035	46.0254	1.06952	614.886	0.726496	46.0083	1.01644
645.798	0.364286	46.2246	0.971623	594.194	0.164336	46.2246	1.14875	615.094	0.769231	46.2075	1.03293
646.006	0.414286	46.4238	1.08006	594.409	0.15035	46.4238	1.07672	615.302	0.729345	46.4067	0.915415
646.213	0.421429	46.623	1.00632	594.624	0.136364	46.623	1.22077	615.51	0.669516	46.6059	0.946341
646.421	0.428571	46.8222	0.975961	594.839	0.104895	46.8222	1.15595	615.718	0.672365	46.8051	0.892736
646.629	0.392857	47.0214	1.01934	595.054	0.13986	47.0214	1.07672	615.926	0.726496	47.0043	1.00201
646.837	0.378571	47.2206	1.01934	595.269	0.122378	47.2206	1.08753	616.134	0.672365	47.2035	0.997885
647.045	0.321429	47.4198	1.03235	595.484	0.143357	47.4198	1.12714	616.342	0.698006	47.4027	0.958711
647.252	0.364286	47.619	0.949935	595.699	0.108392	47.619	1.17035	616.55	0.723647	47.6019	0.880365
647.46	0.428571	47.8182	1.13211	595.914	0.153846	47.8182	1.19916	616.758	0.737892	47.8011	1.0185
647.668	0.457143	48.0174	0.975961	596.129	0.125874	48.0174	1.06592	616.966	0.717949	48.0003	0.894797
647.876	0.342857	48.2166	1.1191	596.344	0.125874	48.2166	1.18836	617.174	0.717949	48.1995	1.01644
648.083	0.385714	48.4158	1.19718	596.559	0.174825	48.4158	1.24237	617.381	0.740741	48.3987	1.02469
648.291	0.392857	48.615	1.13211	596.774	0.122378	48.615	1.08393	617.589	0.675214	48.5979	0.931909
648.499	0.364286	48.8142	1.09308	596.989	0.143357	48.8142	1.15235	617.797	0.709402	48.7971	0.944279
648.707	0.385714	49.0134	1.05838	597.204	0.122378	49.0134	1.05512	618.005	0.65812	48.9963	0.952526
648.914	0.378571	49.2126	0.984636	597.419	0.122378	49.2126	1.22077	618.213	0.641026	49.1955	0.88655
649.122	0.3	49.4118	0.962948	597.634	0.0979021	49.4118	1.13434	618.421	0.666667	49.3946	0.960773
649.33	0.385714	49.611	1.02367	597.849	0.157343	49.611	1.02631	618.629	0.723647	49.5938	0.950464
649.538	0.357143	49.8102	1.02367	598.065	0.132867	49.8102	1.16315	618.837	0.692308	49.793	0.991699
649.745	0.392857	50.0094	1.01934	598.28	0.115385	50.0094	1.10193	619.045	0.709402	49.9922	0.991699
649.953	0.371429			598.495	0.153846			619.253	0.669516	50.1914	0.905106
650.161	0.3			598.71	0.125874			619.461	0.663818
650.369	0.414286			598.925	0.13986			619.669	0.695157
650.576	0.328571			599.14	0.132867			619.877	0.675214
650.784	0.335714			599.355	0.104895			620.084	0.62963
650.992	0.335714			599.57	0.118881			620.292	0.655271
651.2	0.35			599.785	0.153846			620.5	0.683761
651.407	0.385714			600	0.171329			620.708	0.683761
651.615	0.307143			600.215	0.13986			620.916	0.652422
651.823	0.335714			600.43	0.115385			621.124	0.666667
652.031	0.371429			600.645	0.118881			621.332	0.621083
652.238	0.407143			600.86	0.153846			621.54	0.626781
652.446	0.335714			601.075	0.146853			621.748	0.638177
652.654	0.4			601.29	0.125874			621.956	0.632479
652.862	0.314286			601.505	0.101399			622.164	0.578348
653.069	0.364286			601.72	0.146853			622.371	0.632479
653.277	0.292857			601.935	0.118881			622.579	0.60114
653.485	0.378571			602.151	0.136364			622.787	0.623932
653.693	0.378571			602.366	0.104895			622.995	0.609687
653.9	0.35			602.581	0.157343			623.203	0.621083
654.108	0.328571			602.796	0.118881			623.411	0.618234
654.316	0.335714			603.011	0.118881			623.619	0.589744
654.524	0.314286			603.226	0.129371			623.827	0.655271
654.731	0.342857			603.441	0.125874			624.035	0.595442
654.939	0.35			603.656	0.202797			624.243	0.720798
655.147	0.314286			603.871	0.125874			624.451	0.598291
655.354	0.285714			604.086	0.15035			624.658	0.615385
655.562	0.35			604.301	0.195804			624.866	0.623932
655.77	0.35			604.516	0.157343			625.074	0.621083
655.978	0.285714			604.731	0.157343			625.282	0.621083
656.185	0.307143			604.946	0.15035			625.49	0.621083
656.393	0.357143			605.161	0.15035			625.698	0.615385
656.601	0.292857			605.376	0.143357			625.906	0.558405
656.809	0.335714			605.591	0.15035			626.114	0.584046
657.016	0.3			605.806	0.129371			626.322	0.578348
657.224	0.307143			606.021	0.174825			626.53	0.589744
657.432	0.328571			606.237	0.146853			626.737	0.566952
657.64	0.364286			606.452	0.118881			626.945	0.569801
657.847	0.3			606.667	0.129371			627.153	0.592593
658.055	0.328571			606.882	0.125874			627.361	0.598291
658.263	0.342857			607.097	0.157343			627.569	0.660969
658.47	0.25			607.312	0.111888			627.777	0.638177
658.678	0.335714			607.527	0.13986			627.985	0.626781
658.886	0.307143			607.742	0.122378			628.193	0.581197
659.094	0.335714			607.957	0.15035			628.401	0.564103
659.301	0.285714			608.172	0.153846			628.608	0.558405
659.509	0.3			608.387	0.167832			628.816	0.663818
659.717	0.35			608.602	0.13986			629.024	0.589744
659.924	0.25			608.817	0.13986			629.232	0.575499
660.132	0.285714			609.032	0.136364			629.44	0.575499
660.34	0.242857			609.247	0.132867			629.648	0.547009
660.548	0.328571			609.462	0.115385			629.856	0.581197
660.755	0.264286			609.677	0.13986			630.064	0.575499
660.963	0.35			609.892	0.171329			630.272	0.65812
661.171	0.278571			610.108	0.115385			630.479	0.558405
661.378	0.25			610.323	0.136364			630.687	0.606838
661.586	0.285714			610.538	0.122378			630.895	0.57265
661.794	0.242857			610.753	0.146853			631.103	0.564103
662.002	0.314286			610.968	0.146853			631.311	0.538462
662.209	0.242857			611.183	0.129371			631.519	0.558405
662.417	0.321429			611.398	0.136364			631.727	0.581197
662.625	0.25			611.613	0.115385			631.935	0.549858
662.832	0.3			611.828	0.171329			632.142	0.643875
663.04	0.278571			612.043	0.125874			632.35	0.586895
663.248	0.25			612.258	0.118881			632.558	0.564103
663.456	0.278571			612.473	0.13986			632.766	0.538462
663.663	0.278571			612.688	0.129371			632.974	0.541311
663.871	0.228571			612.903	0.132867			633.182	0.561254
664.079	0.257143			613.118	0.111888			633.39	0.552707
664.286	0.321429			613.333	0.143357			633.598	0.589744
664.494	0.235714			613.548	0.111888			633.805	0.512821
664.702	0.25			613.763	0.118881			634.013	0.584046
664.91	0.221429			613.979	0.164336			634.221	0.532764
665.117	0.242857			614.194	0.129371			634.429	0.535613
665.325	0.228571			614.409	0.104895			634.637	0.566952
665.533	0.264286			614.624	0.13986			634.845	0.589744
665.74	0.264286			614.839	0.125874			635.053	0.612536
665.948	0.221429			615.054	0.129371			635.261	0.575499
666.156	0.221429			615.269	0.132867			635.468	0.584046
666.363	0.278571			615.484	0.115385			635.676	0.54416
666.571	0.278571			615.699	0.15035			635.884	0.566952
666.779	0.221429			615.914	0.146853			636.092	0.555556
666.987	0.228571			616.129	0.125874			636.3	0.532764
667.194	0.25			616.344	0.0944056			636.508	0.569801
667.402	0.278571			616.559	0.125874			636.716	0.564103
667.61	0.242857			616.774	0.111888			636.923	0.561254
667.817	0.278571			616.989	0.164336			637.131	0.586895
668.025	0.25			617.204	0.108392			637.339	0.581197
668.233	0.228571			617.419	0.146853			637.547	0.592593
668.44	0.242857			617.634	0.0944056			637.755	0.524217
668.648	0.235714			617.849	0.129371			637.963	0.549858
668.856	0.242857			618.065	0.143357			638.171	0.558405
669.063	0.335714			618.28	0.174825			638.378	0.569801
669.271	0.221429			618.495	0.13986			638.586	0.589744
669.479	0.214286			618.71	0.125874			638.794	0.529915
669.687	0.257143			618.925	0.136364			639.002	0.532764
669.894	0.214286			619.14	0.15035			639.21	0.541311
670.102	0.221429			619.355	0.111888			639.418	0.621083
670.31	0.257143			619.57	0.164336			639.626	0.62963
670.517	0.271429			619.785	0.181818			639.833	0.655271
670.725	0.257143			620	0.125874			640.041	0.589744
670.933	0.214286			620.215	0.15035			640.249	0.586895
671.14	0.25			620.43	0.118881			640.457	0.541311
671.348	0.25			620.645	0.129371			640.665	0.564103
671.556	0.192857			620.86	0.171329			640.873	0.575499
671.763	0.207143			621.075	0.181818			641.081	0.606838
671.971	0.2			621.29	0.0979021			641.288	0.48433
672.179	0.242857			621.505	0.118881			641.496	0.509972
672.386	0.278571			621.72	0.143357			641.704	0.57265
672.594	0.257143			621.935	0.122378			641.912	0.598291
672.802	0.2			622.151	0.15035			642.12	0.623932
673.009	0.228571			622.366	0.125874			642.328	0.57265
673.217	0.278571			622.581	0.185315			642.536	0.635328
673.425	0.185714			622.796	0.115385			642.743	0.586895
673.632	0.207143			623.011	0.136364			642.951	0.581197
673.84	0.207143			623.226	0.132867			643.159	0.549858
674.048	0.235714			623.441	0.122378			643.367	0.547009
674.255	0.192857			623.656	0.164336			643.575	0.589744
674.463	0.15			623.871	0.132867			643.783	0.529915
674.671	0.264286			624.086	0.118881			643.99	0.518519
674.878	0.221429			624.301	0.118881			644.198	0.532764
675.086	0.235714			624.516	0.125874			644.406	0.555556
675.294	0.221429			624.731	0.132867			644.614	0.547009
675.501	0.2			624.946	0.118881			644.822	0.60114
675.709	0.228571			625.161	0.0979021			645.03	0.558405
675.917	0.214286			625.376	0.132867			645.237	0.586895
676.124	0.221429			625.591	0.104895			645.445	0.521368
676.332	0.192857			625.806	0.136364			645.653	0.569801
676.54	0.221429			626.021	0.136364			645.861	0.569801
676.747	0.221429			626.237	0.122378			646.069	0.626781
676.955	0.164286			626.452	0.0979021			646.277	0.566952
677.163	0.235714			626.667	0.0979021			646.484	0.561254
677.37	0.242857			626.882	0.122378			646.692	0.561254
677.578	0.214286			627.097	0.111888			646.9	0.535613
677.786	0.235714			627.312	0.132867			647.108	0.501425
677.993	0.214286			627.527	0.125874			647.316	0.504274
678.201	0.2			627.742	0.122378			647.524	0.504274
678.409	0.207143			627.957	0.122378			647.731	0.578348
678.616	0.242857			628.172	0.129371			647.939	0.584046
678.824	0.228571			628.387	0.101399			648.147	0.618234
679.032	0.178571			628.602	0.129371			648.355	0.581197
679.239	0.221429			628.817	0.122378			648.563	0.615385
679.447	0.221429			629.032	0.115385			648.77	0.615385
679.655	0.185714			629.247	0.125874			648.978	0.609687
679.862	0.257143			629.462	0.129371			649.186	0.598291
680.07	0.192857			629.677	0.0839161			649.394	0.595442
680.278	0.2			629.892	0.0944056			649.602	0.632479
680.485	0.207143			630.108	0.115385			649.81	0.589744
680.693	0.207143			630.323	0.108392			650.017	0.57265
680.901	0.207143			630.538	0.125874			650.225	0.609687
681.108	0.264286			630.753	0.181818			650.433	0.643875
681.316	0.157143			630.968	0.108392			650.641	0.558405
681.523	0.185714			631.183	0.122378			650.849	0.609687
681.731	0.178571			631.398	0.104895			651.056	0.584046
681.939	0.192857			631.613	0.118881			651.264	0.592593
682.146	0.235714			631.828	0.15035			651.472	0.598291
682.354	0.171429			632.043	0.118881			651.68	0.618234
682.562	0.178571			632.258	0.125874			651.888	0.606838
682.769	0.2			632.473	0.13986			652.096	0.621083
682.977	0.164286			632.688	0.122378			652.303	0.606838
683.185	0.15			632.903	0.108392			652.511	0.589744
683.392	0.178571			633.118	0.13986			652.719	0.586895
683.6	0.207143			633.333	0.118881			652.927	0.649573
683.808	0.171429			633.548	0.118881			653.135	0.7151
684.015	0.2			633.763	0.157343			653.342	0.62963
684.223	0.242857			633.979	0.157343			653.55	0.655271
684.43	0.228571			634.194	0.0979021			653.758	0.547009
684.638	0.214286			634.409	0.15035			653.966	0.618234
684.846	0.2			634.624	0.118881			654.174	0.649573
685.053	0.2			634.839	0.0979021			654.381	0.695157
685.261	0.185714			635.054	0.115385			654.589	0.65812
685.469	0.2			635.269	0.122378			654.797	0.618234
685.676	0.192857			635.484	0.115385			655.005	0.626781
685.884	0.221429			635.699	0.174825			655.213	0.680912
686.091	0.178571			635.914	0.0909091			655.42	0.609687
686.299	0.178571			636.129	0.146853			655.628	0.672365
686.507	0.178571			636.344	0.0874126			655.836	0.60114
686.714	0.2			636.559	0.101399			656.044	0.595442
686.922	0.192857			636.774	0.157343			656.252	0.638177
687.13	0.207143			636.989	0.15035			656.459	0.638177
687.337	0.185714			637.204	0.111888			656.667	0.621083
687.545	0.214286			637.419	0.0944056			656.875	0.598291
687.752	0.164286			637.634	0.101399			657.083	0.621083
687.96	0.142857			637.849	0.104895			657.291	0.641026
688.168	0.185714			638.065	0.118881			657.498	0.65812
688.375	0.228571			638.28	0.118881			657.706	0.740741
688.583	0.221429			638.495	0.104895			657.914	0.698006
688.791	0.221429			638.71	0.0979021			658.122	0.672365
688.998	0.178571			638.925	0.111888			658.329	0.595442
689.206	0.185714			639.14	0.118881			658.537	0.615385
689.413	0.214286			639.355	0.132867			658.745	0.609687
689.621	0.207143			639.57	0.0979021			658.953	0.584046
689.829	0.15			639.785	0.101399			659.161	0.549858
690.036	0.157143			640	0.115385			659.368	0.60114
690.244	0.157143			640.215	0.136364			659.576	0.618234
690.451	0.178571			640.43	0.0839161			659.784	0.609687
690.659	0.157143			640.645	0.125874			659.992	0.615385
690.867	0.2			640.86	0.136364			660.2	0.626781
691.074	0.15			641.075	0.125874			660.407	0.62963
691.282	0.192857			641.29	0.0909091			660.615	0.586895
691.49	0.2			641.505	0.136364			660.823	0.641026
691.697	0.178571			641.72	0.143357			661.031	0.655271
691.905	0.142857			641.935	0.0909091			661.238	0.65812
692.112	0.214286			642.151	0.0909091			661.446	0.626781
692.32	0.2			642.366	0.101399			661.654	0.569801
692.528	0.157143			642.581	0.101399			661.862	0.54416
692.735	0.121429			642.796	0.125874			662.07	0.512821
692.943	0.157143			643.011	0.101399			662.277	0.566952
693.15	0.135714			643.226	0.0804196			662.485	0.566952
693.358	0.114286			643.441	0.101399			662.693	0.635328
693.566	0.185714			643.656	0.157343			662.901	0.703704
693.773	0.135714			643.871	0.0839161			663.108	0.626781
693.981	0.185714			644.086	0.0874126			663.316	0.584046
694.188	0.192857			644.301	0.0979021			663.524	0.575499
694.396	0.171429			644.516	0.104895			663.732	0.566952
694.604	0.221429			644.731	0.115385			663.939	0.603989
694.811	0.185714			644.946	0.0909091			664.147	0.564103
695.019	0.185714			645.161	0.0909091			664.355	0.592593
695.226	0.207143			645.376	0.111888			664.563	0.575499
695.434	0.164286			645.591	0.0734266			664.771	0.552707
695.641	0.178571			645.806	0.0769231			664.978	0.561254
695.849	0.135714			646.021	0.101399			665.186	0.552707
696.057	0.178571			646.237	0.115385			665.394	0.521368
696.264	0.157143			646.452	0.101399			665.601	0.541311
696.472	0.114286			646.667	0.0979021			665.809	0.558405
696.679	0.121429			646.882	0.0734266			666.017	0.535613
696.887	0.178571			647.097	0.104895			666.225	0.558405
697.095	0.142857			647.312	0.0944056			666.433	0.549858
697.302	0.185714			647.527	0.104895			666.64	0.549858
697.51	0.178571			647.742	0.136364			666.848	0.561254
697.717	0.185714			647.957	0.122378			667.056	0.529915
697.925	0.157143			648.172	0.0909091			667.264	0.487179
698.133	0.157143			648.387	0.0874126			667.471	0.51567
698.34	0.207143			648.602	0.136364			667.679	0.603989
698.548	0.2			648.817	0.0594406			667.887	0.48433
698.755	0.164286			649.032	0.0664336			668.095	0.507123
698.963	0.178571			649.247	0.0699301			668.302	0.529915
699.17	0.164286			649.462	0.0944056			668.51	0.532764
699.378	0.185714			649.677	0.111888			668.718	0.558405
699.586	0.128571			649.892	0.0664336			668.926	0.498575
699.793	0.128571			650.108	0.115385			669.133	0.501425
700.001	0.135714			650.323	0.108392			669.341	0.458689
700.208	0.171429			650.538	0.0839161			669.549	0.444444
700.416	0.142857			650.753	0.101399			669.757	0.470085
700.623	0.1			650.968	0.0734266			669.964	0.495726
700.831	0.2			651.183	0.0944056			670.172	0.518519
701.039	0.135714			651.398	0.0909091			670.38	0.507123
701.246	0.15			651.613	0.0944056			670.588	0.478632
701.454	0.2			651.828	0.108392			670.795	0.447293
701.661	0.171429			652.043	0.118881			671.003	0.441595
701.869	0.142857			652.258	0.118881			671.211	0.487179
702.076	0.142857			652.473	0.0979021			671.419	0.490028
702.284	0.15			652.688	0.101399			671.626	0.464387
702.492	0.178571			652.903	0.0909091			671.834	0.458689
702.699	0.121429			653.118	0.104895			672.042	0.475783
702.907	0.221429			653.333	0.122378			672.249	0.492877
703.114	0.185714			653.548	0.129371			672.457	0.450142
703.322	0.128571			653.763	0.101399			672.665	0.450142
703.529	0.142857			653.979	0.101399			672.873	0.424501
703.737	0.171429			654.194	0.101399			673.08	0.421652
703.944	0.185714			654.409	0.104895			673.288	0.42735
704.152	0.185714			654.624	0.101399			673.496	0.418803
704.36	0.214286			654.839	0.178322			673.704	0.558405
704.567	0.171429			655.054	0.0874126			673.911	0.444444
704.775	0.192857			655.269	0.136364			674.119	0.447293
704.982	0.107143			655.484	0.111888			674.327	0.410256
705.19	0.135714			655.699	0.0734266			674.534	0.378917
705.397	0.107143			655.914	0.108392			674.742	0.381766
705.605	0.164286			656.129	0.0804196			674.95	0.39886
705.812	0.2			656.344	0.122378			675.158	0.45584
706.02	0.0642857			656.559	0.0909091			675.365	0.415954
706.228	0.135714			656.774	0.157343			675.573	0.498575
706.435	0.164286			656.989	0.0874126			675.781	0.461538
706.643	0.107143			657.204	0.104895			675.989	0.461538
706.85	0.0928571			657.419	0.108392			676.196	0.401709
707.058	0.1			657.634	0.0979021			676.404	0.390313
707.265	0.15			657.849	0.115385			676.612	0.421652
707.473	0.185714			658.065	0.0944056			676.819	0.373219
707.68	0.142857			658.28	0.0979021			677.027	0.404558
707.888	0.107143			658.495	0.111888			677.235	0.42735
708.095	0.192857			658.71	0.111888			677.443	0.447293
708.303	0.121429			658.925	0.122378			677.65	0.39886
708.511	0.135714			659.14	0.0839161			677.858	0.37037
708.718	0.121429			659.355	0.153846			678.066	0.450142
708.926	0.128571			659.57	0.108392			678.273	0.393162
709.133	0.0785714			659.785	0.111888			678.481	0.410256
709.341	0.128571			660	0.0734266			678.689	0.367521
709.548	0.135714			660.215	0.132867			678.897	0.410256
709.756	0.121429			660.43	0.0979021			679.104	0.339031
709.963	0.121429			660.645	0.125874			679.312	0.378917
710.171	0.157143			660.86	0.136364			679.52	0.458689
710.378	0.135714			661.075	0.0874126			679.727	0.356125
710.586	0.157143			661.29	0.146853			679.935	0.472934
710.793	0.157143			661.505	0.13986			680.143	0.45584
711.001	0.135714			661.72	0.108392			680.35	0.37037
711.208	0.1			661.935	0.0559441			680.558	0.378917
711.416	0.135714			662.151	0.0769231			680.766	0.373219
711.624	0.135714			662.366	0.104895			680.974	0.384615
711.831	0.114286			662.581	0.111888			681.181	0.376068
712.039	0.15			662.796	0.15035			681.389	0.467236
712.246	0.178571			663.011	0.146853			681.597	0.447293
712.454	0.135714			663.226	0.108392			681.804	0.367521
712.661	0.185714			663.441	0.192308			682.012	0.407407
712.869	0.0857143			663.656	0.0979021			682.22	0.356125
713.076	0.135714			663.871	0.108392			682.427	0.37037
713.284	0.142857			664.086	0.104895			682.635	0.384615
713.491	0.15			664.301	0.0944056			682.843	0.373219
713.699	0.164286			664.516	0.0979021			683.051	0.415954
713.906	0.157143			664.731	0.115385			683.258	0.418803
714.114	0.128571			664.946	0.0979021			683.466	0.347578
714.321	0.171429			665.161	0.129371			683.674	0.404558
714.529	0.157143			665.376	0.118881			683.881	0.353276
714.736	0.2			665.591	0.164336			684.089	0.396011
714.944	0.135714			665.806	0.111888			684.297	0.327635
715.151	0.135714			666.021	0.108392			684.504	0.333333
715.359	0.05			666.237	0.0944056			684.712	0.31339
715.566	0.142857			666.452	0.122378			684.92	0.361823
715.774	0.128571			666.667	0.122378			685.127	0.401709
715.981	0.157143			666.882	0.0804196			685.335	0.364672
716.189	0.185714			667.097	0.104895			685.543	0.350427
716.396	0.107143			667.312	0.0979021			685.75	0.304843
716.604	0.0857143			667.527	0.111888			685.958	0.336182
716.811	0.121429			667.742	0.132867			686.166	0.356125
717.019	0.114286			667.957	0.104895			686.373	0.367521
717.226	0.157143			668.172	0.108392			686.581	0.350427
717.434	0.121429			668.387	0.146853			686.789	0.373219
717.641	0.1			668.602	0.129371			686.997	0.327635
717.849	0.0928571			668.817	0.0839161			687.204	0.347578
718.056	0.15			669.032	0.146853			687.412	0.413105
718.264	0.121429			669.247	0.0979021			687.62	0.304843
718.471	0.121429			669.462	0.108392			687.827	0.310541
718.679	0.0785714			669.677	0.0839161			688.035	0.2849
718.886	0.107143			669.892	0.108392			688.243	0.307692
719.094	0.121429			670.108	0.0734266			688.45	0.324786
719.301	0.121429			670.323	0.0979021			688.658	0.310541
719.509	0.142857			670.538	0.104895			688.866	0.296296
719.716	0.107143			670.753	0.118881			689.073	0.293447
719.924	0.135714			670.968	0.0979021			689.281	0.301994
720.131	0.15			671.183	0.230769			689.489	0.458689
720.339	0.114286			671.398	0.0804196			689.696	0.31339
720.546	0.157143			671.613	0.118881			689.904	0.296296
720.754	0.0785714			671.828	0.0874126			690.112	0.304843
720.961	0.121429			672.043	0.0979021			690.319	0.31339
721.169	0.121429			672.258	0.118881			690.527	0.350427
721.376	0.142857			672.473	0.122378			690.735	0.356125
721.584	0.121429			672.688	0.115385			690.942	0.350427
721.791	0.128571			672.903	0.115385			691.15	0.358974
721.999	0.107143			673.118	0.111888			691.358	0.310541
722.206	0.1			673.333	0.15035			691.565	0.339031
722.414	0.0857143			673.548	0.108392			691.773	0.324786
722.621	0.128571			673.763	0.0874126			691.98	0.287749
722.829	0.15			673.979	0.108392			692.188	0.327635
723.036	0.142857			674.194	0.108392			692.396	0.321937
723.244	0.157143			674.409	0.118881			692.603	0.299145
723.451	0.15			674.624	0.104895			692.811	0.333333
723.659	0.0714286			674.839	0.143357			693.019	0.324786
723.866	0.107143			675.054	0.132867			693.226	0.336182
724.074	0.121429			675.269	0.111888			693.434	0.327635
724.281	0.128571			675.484	0.160839			693.642	0.319088
724.489	0.135714			675.699	0.111888			693.849	0.282051
724.696	0.142857			675.914	0.167832			694.057	0.31339
724.904	0.121429			676.129	0.146853			694.265	0.307692
725.111	0.135714			676.344	0.115385			694.472	0.293447
725.318	0.164286			676.559	0.0944056			694.68	0.293447
725.526	0.121429			676.774	0.136364			694.888	0.307692
725.733	0.0714286			676.989	0.115385			695.095	0.304843
725.941	0.164286			677.204	0.122378			695.303	0.307692
726.148	0.121429			677.419	0.13986			695.51	0.319088
726.356	0.121429			677.634	0.104895			695.718	0.293447
726.563	0.178571			677.849	0.164336			695.926	0.296296
726.771	0.135714			678.065	0.13986			696.133	0.282051
726.978	0.107143			678.28	0.160839			696.341	0.330484
727.186	0.15			678.495	0.118881			696.549	0.304843
727.393	0.114286			678.71	0.157343			696.756	0.327635
727.601	0.135714			678.925	0.178322			696.964	0.324786
727.808	0.142857			679.14	0.129371			697.172	0.31339
728.015	0.157143			679.355	0.171329			697.379	0.321937
728.223	0.135714			679.57	0.132867			697.587	0.276353
728.43	0.0857143			679.785	0.153846			697.794	0.279202
728.638	0.178571			680	0.192308			698.002	0.267806
728.845	0.114286			680.215	0.178322			698.21	0.304843
729.053	0.0571429			680.43	0.202797			698.417	0.293447
729.26	0.157143			680.645	0.199301			698.625	0.301994
729.468	0.0714286			680.86	0.195804			698.833	0.287749
729.675	0.171429			681.075	0.206294			699.04	0.301994
729.883	0.164286			681.29	0.167832			699.248	0.316239
730.09	0.1			681.505	0.22028			699.456	0.299145
730.297	0.107143			681.72	0.167832			699.663	0.270655
730.505	0.135714			681.935	0.171329			699.871	0.279202
730.712	0.1			682.151	0.171329			700.078	0.296296
730.92	0.135714			682.366	0.195804			700.286	0.344729
731.127	0.135714			682.581	0.188811			700.494	0.319088
731.335	0.1			682.796	0.195804			700.701	0.316239
731.542	0.164286			683.011	0.227273			700.909	0.376068
731.75	0.135714			683.226	0.181818			701.116	0.350427
731.957	0.1			683.441	0.195804			701.324	0.330484
732.164	0.114286			683.656	0.255245			701.532	0.279202
732.372	0.121429			683.871	0.244755			701.739	0.296296
732.579	0.121429			684.086	0.272727			701.947	0.287749
732.787	0.128571			684.301	0.262238			702.155	0.264957
732.994	0.142857			684.516	0.255245			702.362	0.264957
733.202	0.121429			684.731	0.286713			702.57	0.259259
733.409	0.0857143			684.946	0.248252			702.777	0.250712
733.616	0.135714			685.161	0.241259			702.985	0.262108
733.824	0.128571			685.376	0.265734			703.193	0.290598
734.031	0.107143			685.591	0.255245			703.4	0.267806
734.239	0.142857			685.806	0.22028			703.608	0.293447
734.446	0.107143			686.021	0.251748			703.815	0.25641
734.654	0.0571429			686.237	0.251748			704.023	0.282051
734.861	0.142857			686.452	0.248252			704.231	0.253561
735.068	0.164286			686.667	0.311189			704.438	0.344729
735.276	0.114286			686.882	0.311189			704.646	0.304843
735.483	0.107143			687.097	0.29021			704.853	0.319088
735.691	0.0785714			687.312	0.251748			705.061	0.31339
735.898	0.107143			687.527	0.269231			705.269	0.293447
736.106	0.121429			687.742	0.321678			705.476	0.324786
736.313	0.142857			687.957	0.300699			705.684	0.279202
736.52	0.107143			688.172	0.370629			705.891	0.310541
736.728	0.114286			688.387	0.342657			706.099	0.293447
736.935	0.107143			688.602	0.356643			706.307	0.270655
737.143	0.121429			688.817	0.395105			706.514	0.282051
737.35	0.1			689.032	0.388112			706.722	0.262108
737.558	0.0428571			689.247	0.423077			706.929	0.242165
737.765	0.1			689.462	0.384615			707.137	0.245014
737.972	0.114286			689.677	0.402098			707.345	0.276353
738.18	0.135714			689.892	0.384615			707.552	0.264957
738.387	0.135714			690.108	0.458042			707.76	0.31339
738.595	0.121429			690.323	0.409091			707.967	0.267806
738.802	0.157143			690.538	0.454545			708.175	0.276353
739.009	0.107143			690.753	0.423077			708.382	0.239316
739.217	0.114286			690.968	0.381119			708.59	0.264957
739.424	0.1			691.183	0.416084			708.798	0.273504
739.632	0.128571			691.398	0.388112			709.005	0.279202
739.839	0.128571			691.613	0.444056			709.213	0.270655
740.046	0.121429			691.828	0.486014			709.42	0.247863
740.254	0.121429			692.043	0.517483			709.628	0.270655
740.461	0.1			692.258	0.534965			709.836	0.276353
740.669	0.121429			692.473	0.520979			710.043	0.259259
740.876	0.107143			692.688	0.5			710.251	0.282051
741.083	0.164286			692.903	0.552448			710.458	0.270655
741.291	0.1			693.118	0.472028			710.666	0.282051
741.498	0.1			693.333	0.461538			710.873	0.287749
741.706	0.107143			693.548	0.479021			711.081	0.310541
741.913	0.114286			693.763	0.440559			711.289	0.319088
742.12	0.121429			693.979	0.48951			711.496	0.319088
742.328	0.114286			694.194	0.465035			711.704	0.2849
742.535	0.0428571			694.409	0.604895			711.911	0.296296
742.743	0.135714			694.624	0.688811			712.119	0.250712
742.95	0.0928571			694.839	0.713287			712.326	0.250712
743.157	0.121429			695.054	0.664336			712.534	0.22792
743.365	0.114286			695.269	0.597902			712.742	0.247863
743.572	0.0928571			695.484	0.590909			712.949	0.225071
743.78	0.121429			695.699	0.629371			713.157	0.276353
743.987	0.0785714			695.914	0.688811			713.364	0.330484
744.194	0.164286			696.129	0.63986			713.572	0.25641
744.402	0.1			696.344	0.604895			713.779	0.242165
744.609	0.0857143			696.559	0.597902			713.987	0.259259
744.816	0.135714			696.774	0.559441			714.194	0.22792
745.024	0.1			696.989	0.618881			714.402	0.267806
745.231	0.128571			697.204	0.615385			714.61	0.262108
745.439	0.15			697.419	0.671329			714.817	0.2849
745.646	0.107143			697.634	0.688811			715.025	0.267806
745.853	0.107143			697.849	0.594406			715.232	0.236467
746.061	0.114286			698.065	0.63986			715.44	0.2849
746.268	0.0714286			698.28	0.674825			715.647	0.216524
746.475	0.128571			698.495	0.793706			715.855	0.264957
746.683	0.0857143			698.71	0.856643			716.062	0.259259
746.89	0.171429			698.925	0.807692			716.27	0.213675
747.098	0.121429			699.14	0.755245			716.478	0.222222
747.305	0.114286			699.355	0.72028			716.685	0.233618
747.512	0.1			699.57	0.604895			716.893	0.225071
747.72	0.107143			699.785	0.653846			717.1	0.276353
747.927	0.1			700	0.804196			717.308	0.245014
748.134	0.0928571			700.215	0.884615			717.515	0.2849
748.342	0.0928571			700.43	0.926573			717.723	0.2849
748.549	0.107143			700.645	0.912587			717.93	0.225071
748.757	0.114286			700.86	0.765734			718.138	0.239316
748.964	0.114286			701.075	0.744755			718.345	0.2849
749.171	0.0857143			701.29	0.748252			718.553	0.239316
749.379	0.128571			701.505	0.797203			718.76	0.245014
749.586	0.171429			701.72	0.77972			718.968	0.273504
749.793	0.15			701.935	0.692308			719.176	0.239316
750.001	0.0928571			702.151	0.660839			719.383	0.233618
750.208	0.15			702.366	0.72028			719.591	0.207977
750.415	0.114286			702.581	0.783217			719.798	0.22792
750.623	0.128571			702.796	0.93007			720.006	0.304843
750.83	0.0857143			703.011	0.846154			720.213	0.225071
751.037	0.114286			703.226	0.77972			720.421	0.247863
751.245	0.135714			703.441	0.751748			720.628	0.222222
751.452	0.0714286			703.656	0.769231			720.836	0.262108
751.66	0.114286			703.871	0.804196			721.043	0.207977
751.867	0.1			704.086	0.895105			721.251	0.222222
752.074	0.0928571			704.301	1			721.458	0.247863
752.282	0.135714			704.516	0.993007			721.666	0.267806
752.489	0.0785714			704.731	0.993007			721.873	0.239316
752.696	0.15			704.946	0.86014			722.081	0.245014
752.904	0.0571429			705.161	0.797203			722.289	0.233618
753.111	0.114286			705.376	0.765734			722.496	0.242165
753.318	0.107143			705.591	0.758741			722.704	0.253561
753.526	0.128571			705.806	0.723776			722.911	0.233618
753.733	0.0928571			706.021	0.741259			723.119	0.230769
753.94	0.114286			706.237	0.814685			723.326	0.236467
754.148	0.0857143			706.452	0.881119			723.534	0.245014
754.355	0.128571			706.667	0.902098			723.741	0.25641
754.562	0.114286			706.882	0.842657			723.949	0.233618
754.77	0.114286			707.097	0.758741			724.156	0.236467
754.977	0.0928571			707.312	0.748252			724.364	0.225071
755.184	0.0785714			707.527	0.786713			724.571	0.202279
755.392	0.1			707.742	0.804196			724.779	0.222222
755.599	0.0857143			707.957	0.748252			724.986	0.253561
755.806	0.142857			708.172	0.79021			725.194	0.264957
756.014	0.0857143			708.387	0.727273			725.401	0.188034
756.221	0.121429			708.602	0.842657			725.609	0.245014
756.428	0.0571429			708.817	0.811189			725.816	0.22792
756.636	0.107143			709.032	0.79021			726.024	0.202279
756.843	0.114286			709.247	0.734266			726.231	0.22792
757.05	0.0857143			709.462	0.678322			726.439	0.250712
757.258	0.0785714			709.677	0.713287			726.646	0.22792
757.465	0.0571429			709.892	0.748252			726.854	0.225071
757.672	0.1			710.108	0.811189			727.061	0.222222
757.88	0.15			710.323	0.86014			727.269	0.324786
758.087	0.0785714			710.538	0.839161			727.476	0.230769
758.294	0.15			710.753	0.804196			727.684	0.222222
758.502	0.121429			710.968	0.653846			727.891	0.213675
758.709	0.1			711.183	0.576923			728.099	0.19943
758.916	0.0928571			711.398	0.538462			728.306	0.210826
759.123	0.114286			711.613	0.65035			728.514	0.22792
759.331	0.0928571			711.828	0.660839			728.721	0.205128
759.538	0.0785714			712.043	0.629371			728.929	0.207977
759.745	0.0571429			712.258	0.552448			729.136	0.202279
759.953	0.0928571			712.473	0.559441			729.344	0.216524
760.16	0.128571			712.688	0.573427			729.551	0.230769
760.367	0.0785714			712.903	0.660839			729.759	0.222222
760.575	0.107143			713.118	0.657343			729.966	0.225071
760.782	0.0785714			713.333	0.706294			730.174	0.247863
760.989	0.107143			713.548	0.671329			730.381	0.193732
761.197	0.142857			713.763	0.769231			730.589	0.188034
761.404	0.107143			713.979	0.772727			730.796	0.193732
761.611	0.128571			714.194	0.77972			731.004	0.19943
761.818	0.0928571			714.409	0.814685			731.211	0.222222
762.026	0.128571			714.624	0.713287			731.419	0.225071
762.233	0.0785714			714.839	0.664336			731.626	0.219373
762.44	0.0857143			715.054	0.559441			731.833	0.205128
762.648	0.114286			715.269	0.5			732.041	0.233618
762.855	0.0928571			715.484	0.482517			732.248	0.188034
763.062	0.107143			715.699	0.475524			732.456	0.207977
763.27	0.142857			715.914	0.520979			732.663	0.185185
763.477	0.157143			716.129	0.559441			732.871	0.262108
763.684	0.142857			716.344	0.486014			733.078	0.196581
763.891	0.107143			716.559	0.458042			733.286	0.176638
764.099	0.0928571			716.774	0.451049			733.493	0.190883
764.306	0.135714			716.989	0.468531			733.701	0.207977
764.513	0.114286			717.204	0.506993			733.908	0.193732
764.721	0.0785714			717.419	0.555944			734.116	0.193732
764.928	0.0714286			717.634	0.548951			734.323	0.216524
765.135	0.0928571			717.849	0.622378			734.531	0.182336
765.342	0.0142857			718.065	0.622378			734.738	0.176638
765.55	0.135714			718.28	0.674825			734.946	0.262108
765.757	0.0785714			718.495	0.608392			735.153	0.193732
765.964	0.107143			718.71	0.653846			735.36	0.190883
766.172	0.0928571			718.925	0.629371			735.568	0.196581
766.379	0.114286			719.14	0.590909			735.775	0.168091
766.586	0.0857143			719.355	0.552448			735.983	0.207977
766.793	0.107143			719.57	0.479021			736.19	0.210826
767.001	0.107143			719.785	0.503497			736.398	0.245014
767.208	0.0714286			720	0.416084			736.605	0.188034
767.415	0.0857143			720.215	0.384615			736.813	0.17094
767.622	0.0714286			720.43	0.416084			737.02	0.188034
767.83	0.121429			720.645	0.48951			737.227	0.225071
768.037	0.0642857			720.86	0.531469			737.435	0.176638
768.244	0.0714286			721.075	0.604895			737.642	0.168091
768.452	0.121429			721.29	0.548951			737.85	0.165242
768.659	0.0714286			721.505	0.531469			738.057	0.162393
768.866	0.1			721.72	0.440559			738.265	0.207977
769.073	0.0928571			721.935	0.416084			738.472	0.179487
769.281	0.107143			722.151	0.377622			738.68	0.19943
769.488	0.15			722.366	0.43007			738.887	0.17094
769.695	0.114286			722.581	0.409091			739.094	0.173789
769.902	0.05			722.796	0.367133			739.302	0.182336
770.11	0.114286			723.011	0.384615			739.509	0.162393
770.317	0.107143			723.226	0.426573			739.717	0.19943
770.524	0.114286			723.441	0.377622			739.924	0.19943
770.731	0.121429			723.656	0.363636			740.132	0.185185
770.939	0.0714286			723.871	0.391608			740.339	0.168091
771.146	0.0785714			724.086	0.367133			740.547	0.196581
771.353	0.0714286			724.301	0.374126			740.754	0.168091
771.56	0.1			724.516	0.381119			740.961	0.182336
771.768	0.121429			724.731	0.325175			741.169	0.145299
771.975	0.0642857			724.946	0.311189			741.376	0.148148
772.182	0.15			725.161	0.41958			741.584	0.173789
772.389	0.107143			725.376	0.472028			741.791	0.153846
772.597	0.0571429			725.591	0.454545			741.999	0.176638
772.804	0.0857143			725.806	0.461538			742.206	0.159544
773.011	0.0785714			726.021	0.367133			742.413	0.176638
773.218	0.0928571			726.237	0.318182			742.621	0.159544
773.426	0.1			726.452	0.307692			742.828	0.162393
773.633	0.128571			726.667	0.335664			743.036	0.156695
773.84	0.1			726.882	0.346154			743.243	0.165242
774.047	0.1			727.097	0.339161			743.451	0.168091
774.255	0.121429			727.312	0.370629			743.658	0.188034
774.462	0.142857			727.527	0.314685			743.865	0.159544
774.669	0.107143			727.742	0.297203			744.073	0.210826
774.876	0.0642857			727.957	0.283217			744.28	0.173789
775.084	0.0785714			728.172	0.293706			744.488	0.17094
775.291	0.0642857			728.387	0.311189			744.695	0.179487
775.498	0.107143			728.602	0.384615			744.902	0.185185
775.705	0.0642857			728.817	0.34965			745.11	0.17094
775.913	0.0857143			729.032	0.346154			745.317	0.145299
776.12	0.107143			729.247	0.332168			745.525	0.182336
776.327	0.0714286			729.462	0.311189			745.732	0.145299
776.534	0.107143			729.677	0.339161			745.94	0.250712
776.741	0.0857143			729.892	0.262238			746.147	0.156695
776.949	0.0928571			730.108	0.307692			746.354	0.145299
777.156	0.0785714			730.323	0.318182			746.562	0.153846
777.363	0.107143			730.538	0.314685			746.769	0.122507
777.57	0.121429			730.753	0.272727			746.976	0.122507
777.778	0.114286			730.968	0.297203			747.184	0.17094
777.985	0.0642857			731.183	0.339161			747.391	0.176638
778.192	0.121429			731.398	0.325175			747.599	0.173789
778.399	0.0642857			731.613	0.328671			747.806	0.159544
778.606	0.1			731.828	0.283217			748.013	0.162393
778.814	0.128571			732.043	0.258741			748.221	0.159544
779.021	0.121429			732.258	0.22028			748.428	0.148148
779.228	0.121429			732.473	0.234266			748.636	0.145299
779.435	0.05			732.688	0.251748			748.843	0.162393
779.643	0.0642857			732.903	0.297203			749.05	0.17094
779.85	0.128571			733.118	0.307692			749.258	0.185185
780.057	0.121429			733.333	0.276224			749.465	0.122507
780.264	0.05			733.548	0.276224			749.673	0.153846
780.471	0.128571			733.763	0.342657			749.88	0.182336
780.679	0.0785714			733.979	0.283217			750.087	0.176638
780.886	0.135714			734.194	0.234266			750.295	0.136752
781.093	0.0785714			734.409	0.216783			750.502	0.162393
781.3	0.0642857			734.624	0.262238			750.71	0.153846
781.507	0.171429			734.839	0.293706			750.917	0.210826
781.715	0.1			735.054	0.272727			751.124	0.159544
781.922	0.0642857			735.269	0.265734			751.332	0.145299
782.129	0.114286			735.484	0.307692			751.539	0.205128
782.336	0.1			735.699	0.248252			751.746	0.162393
782.543	0.0428571			735.914	0.230769			751.954	0.148148
782.751	0.107143			736.129	0.286713			752.161	0.162393
782.958	0.15			736.344	0.251748			752.369	0.196581
783.165	0.107143			736.559	0.230769			752.576	0.139601
783.372	0.0285714			736.774	0.237762			752.783	0.188034
783.579	0.157143			736.989	0.20979			752.991	0.145299
783.787	0.114286			737.204	0.230769			753.198	0.133903
783.994	0.128571			737.419	0.328671			753.405	0.233618
784.201	0.128571			737.634	0.241259			753.613	0.139601
784.408	0.0928571			737.849	0.398601			753.82	0.259259
784.615	0.0642857			738.065	0.248252			754.028	0.139601
784.822	0.0857143			738.28	0.22028			754.235	0.153846
785.03	0.0785714			738.495	0.283217			754.442	0.165242
785.237	0.121429			738.71	0.272727			754.65	0.156695
785.444	0.0785714			738.925	0.213287			754.857	0.159544
785.651	0.107143			739.14	0.251748			755.064	0.205128
785.858	0.0785714			739.355	0.174825			755.272	0.139601
786.065	0.121429			739.57	0.185315			755.479	0.145299
786.273	0.0857143			739.785	0.213287			755.686	0.150997
786.48	0.0714286			740	0.248252			755.894	0.17094
786.687	0.0928571			740.215	0.241259			756.101	0.153846
786.894	0.107143			740.43	0.174825			756.309	0.133903
787.101	0.0714286			740.645	0.185315			756.516	0.165242
787.309	0.0714286			740.86	0.178322			756.723	0.162393
787.516	0.121429			741.075	0.22028			756.931	0.185185
787.723	0.135714			741.29	0.192308			757.138	0.159544
787.93	0.1			741.505	0.185315			757.345	0.176638
788.137	0.0928571			741.72	0.188811			757.553	0.188034
788.344	0.135714			741.935	0.251748			757.76	0.19943
788.552	0.0714286			742.151	0.237762			757.967	0.153846
788.759	0.1			742.366	0.258741			758.175	0.159544
788.966	0.121429			742.581	0.241259			758.382	0.148148
789.173	0.107143			742.796	0.248252			758.589	0.168091
789.38	0.0571429			743.011	0.192308			758.797	0.125356
789.587	0.0857143			743.226	0.188811			759.004	0.168091
789.794	0.114286			743.441	0.216783			759.211	0.17094
790.002	0.0785714			743.656	0.192308			759.419	0.168091
790.209	0.114286			743.871	0.13986			759.626	0.14245
790.416	0.0785714			744.086	0.157343			759.833	0.139601
790.623	0.0857143			744.301	0.188811			760.041	0.150997
790.83	0.0857143			744.516	0.160839			760.248	0.14245
791.037	0.121429			744.731	0.206294			760.455	0.156695
791.245	0.1			744.946	0.213287			760.663	0.153846
791.452	0.0928571			745.161	0.20979			760.87	0.128205
791.659	0.135714			745.376	0.157343			761.077	0.139601
791.866	0.0857143			745.591	0.143357			761.285	0.131054
792.073	0.142857			745.806	0.129371			761.492	0.136752
792.28	0.1			746.021	0.146853			761.699	0.108262
792.487	0.1			746.237	0.181818			761.907	0.131054
792.695	0.107143			746.452	0.146853			762.114	0.145299
792.902	0.107143			746.667	0.164336			762.321	0.148148
793.109	0.0857143			746.882	0.216783			762.529	0.162393
793.316	0.0785714			747.097	0.185315			762.736	0.162393
793.523	0.0642857			747.312	0.234266			762.943	0.156695
793.73	0.0642857			747.527	0.20979			763.151	0.119658
793.937	0.0928571			747.742	0.213287			763.358	0.14245
794.145	0.0571429			747.957	0.174825			763.565	0.131054
794.352	0.0785714			748.172	0.174825			763.773	0.165242
794.559	0.0785714			748.387	0.15035			763.98	0.153846
794.766	0.128571			748.602	0.125874			764.187	0.14245
794.973	0.05			748.817	0.143357			764.395	0.136752
795.18	0.1			749.032	0.174825			764.602	0.139601
795.387	0.0571429			749.247	0.13986			764.809	0.148148
795.594	0.15			749.462	0.174825			765.016	0.159544
795.802	0.0785714			749.677	0.174825			765.224	0.14245
796.009	0.0928571			749.892	0.181818			765.431	0.162393
796.216	0.1			750.108	0.160839			765.638	0.139601
796.423	0.0857143			750.323	0.15035			765.846	0.122507
796.63	0.121429			750.538	0.160839			766.053	0.133903
796.837	0.0642857			750.753	0.108392			766.26	0.111111
797.044	0.0785714			750.968	0.129371			766.468	0.139601
797.251	0.15			751.183	0.164336			766.675	0.14245
797.459	0.114286			751.398	0.143357			766.882	0.131054
797.666	0.107143			751.613	0.167832			767.089	0.131054
797.873	0.0857143			751.828	0.164336			767.297	0.125356
798.08	0.128571			752.043	0.192308			767.504	0.136752
798.287	0.114286			752.258	0.185315			767.711	0.11396
798.494	0.1			752.473	0.20979			767.919	0.145299
798.701	0.114286			752.688	0.171329			768.126	0.133903
798.908	0.107143			752.903	0.15035			768.333	0.14245
799.115	0.107143			753.118	0.129371			768.541	0.139601
799.323	0.05			753.333	0.122378			768.748	0.133903
799.53	0.114286			753.548	0.122378			768.955	0.159544
799.737	0.0928571			753.763	0.171329			769.162	0.148148
799.944	0.1			753.979	0.171329			769.37	0.133903
800.151	0.114286			754.194	0.178322			769.577	0.153846
800.358	0.121429			754.409	0.174825			769.784	0.148148
800.565	0.0642857			754.624	0.146853			769.992	0.150997
800.772	0.114286			754.839	0.122378			770.199	0.153846
800.979	0.0714286			755.054	0.118881			770.406	0.11396
801.187	0.0928571			755.269	0.132867			770.613	0.11396
801.394	0.0642857			755.484	0.129371			770.821	0.116809
801.601	0.0928571			755.699	0.157343			771.028	0.119658
801.808	0.121429			755.914	0.143357			771.235	0.133903
802.015	0.0928571			756.129	0.234266			771.442	0.213675
802.222	0.0857143			756.344	0.129371			771.65	0.122507
802.429	0.15			756.559	0.160839			771.857	0.105413
802.636	0.1			756.774	0.125874			772.064	0.136752
802.843	0.1			756.989	0.143357			772.272	0.136752
803.05	0.1			757.204	0.125874			772.479	0.156695
803.257	0.0928571			757.419	0.143357			772.686	0.148148
803.464	0.0928571			757.634	0.146853			772.893	0.136752
803.672	0.1			757.849	0.167832			773.101	0.165242
803.879	0.107143			758.065	0.185315			773.308	0.162393
804.086	0.0642857			758.28	0.143357			773.515	0.131054
804.293	0.1			758.495	0.115385			773.722	0.116809
804.5	0.107143			758.71	0.146853			773.93	0.108262
804.707	0.0928571			758.925	0.13986			774.137	0.133903
804.914	0.107143			759.14	0.146853			774.344	0.111111
805.121	0.128571			759.355	0.13986			774.551	0.119658
805.328	0.0785714			759.57	0.146853			774.759	0.139601
805.535	0.0642857			759.785	0.104895			774.966	0.0968661
805.742	0.128571			760	0.104895			775.173	0.105413
805.949	0.0642857			760.215	0.125874			775.38	0.11396
806.156	0.0785714			760.43	0.13986			775.588	0.108262
806.364	0.0642857			760.645	0.167832			775.795	0.131054
806.571	0.1			760.86	0.181818			776.002	0.111111
806.778	0.0928571			761.075	0.132867			776.209	0.0968661
806.985	0.0857143			761.29	0.129371			776.417	0.111111
807.192	0.0714286			761.505	0.132867			776.624	0.11396
807.399	0.0857143			761.72	0.136364			776.831	0.119658
807.606	0.0928571			761.935	0.146853			777.038	0.116809
807.813	0.0571429			762.151	0.143357			777.246	0.125356
808.02	0.142857			762.366	0.206294			777.453	0.230769
808.227	0.107143			762.581	0.0979021			777.66	0.0883191
808.434	0.0857143			762.796	0.136364			777.867	0.128205
808.641	0.05			763.011	0.181818			778.075	0.185185
808.848	0.0857143			763.226	0.125874			778.282	0.0911681
809.055	0.0285714			763.441	0.122378			778.489	0.11396
809.262	0.128571			763.656	0.15035			778.696	0.116809
809.469	0.1			763.871	0.115385			778.904	0.122507
809.676	0.1			764.086	0.0944056			779.111	0.111111
809.883	0.0857143			764.301	0.118881			779.318	0.105413
810.091	0.135714			764.516	0.132867			779.525	0.131054
810.298	0.0785714			764.731	0.0909091			779.733	0.0997151
810.505	0.107143			764.946	0.108392			779.94	0.11396
810.712	0.0785714			765.161	0.118881			780.147	0.102564
810.919	0.121429			765.376	0.146853			780.354	0.14245
811.126	0.0785714			765.591	0.122378			780.561	0.108262
811.333	0.128571			765.806	0.129371			780.769	0.108262
811.54	0.0785714			766.021	0.143357			780.976	0.0997151
811.747	0.0785714			766.237	0.13986			781.183	0.116809
811.954	0.0785714			766.452	0.143357			781.39	0.105413
812.161	0.107143			766.667	0.15035			781.598	0.122507
812.368	0.05			766.882	0.132867			781.805	0.0826211
812.575	0.0714286			767.097	0.136364			782.012	0.131054
812.782	0.0571429			767.312	0.15035			782.219	0.11396
812.989	0.0571429			767.527	0.143357			782.426	0.128205
813.196	0.0642857			767.742	0.13986			782.634	0.102564
813.403	0.1			767.957	0.136364			782.841	0.105413
813.61	0.0642857			768.172	0.118881			783.048	0.125356
813.817	0.121429			768.387	0.129371			783.255	0.0997151
814.024	0.121429			768.602	0.122378			783.462	0.108262
814.231	0.0642857			768.817	0.111888			783.67	0.105413
814.438	0.0857143			769.032	0.101399			783.877	0.111111
814.645	0.0571429			769.247	0.129371			784.084	0.131054
814.852	0.0857143			769.462	0.0839161			784.291	0.0940171
815.059	0.0571429			769.677	0.048951			784.498	0.0655271
815.266	0.0642857			769.892	0.125874			784.706	0.105413
815.473	0.0857143			770.108	0.111888			784.913	0.105413
815.68	0.0857143			770.323	0.125874			785.12	0.102564
815.887	0.1			770.538	0.0979021			785.327	0.111111
816.094	0.0428571			770.753	0.104895			785.534	0.0968661
816.301	0.0928571			770.968	0.0944056			785.742	0.111111
816.508	0.05			771.183	0.146853			785.949	0.116809
816.715	0.142857			771.398	0.160839			786.156	0.125356
816.922	0.0857143			771.613	0.136364			786.363	0.122507
817.129	0.0857143			771.828	0.13986			786.57	0.139601
817.336	0.114286			772.043	0.146853			786.778	0.0883191
817.543	0.0714286			772.258	0.125874			786.985	0.0769231
817.75	0.0785714			772.473	0.146853			787.192	0.133903
817.957	0.1			772.688	0.136364			787.399	0.0968661
818.164	0.0714286			772.903	0.101399			787.606	0.111111
818.371	0.121429			773.118	0.101399			787.814	0.0968661
818.578	0.121429			773.333	0.108392			788.021	0.122507
818.785	0.0714286			773.548	0.104895			788.228	0.102564
818.992	0.0571429			773.763	0.0909091			788.435	0.0968661
819.199	0.0642857			773.979	0.125874			788.642	0.125356
819.406	0.135714			774.194	0.136364			788.849	0.119658
819.613	0.128571			774.409	0.118881			789.057	0.0997151
819.82	0.0571429			774.624	0.136364			789.264	0.116809
820.027	0.157143			774.839	0.129371			789.471	0.111111
820.234	0.114286			775.054	0.104895			789.678	0.139601
820.441	0.121429			775.269	0.192308			789.885	0.179487
820.648	0.0785714			775.484	0.0839161			790.093	0.0883191
820.855	0.1			775.699	0.146853			790.3	0.122507
821.062	0.114286			775.914	0.160839			790.507	0.128205
821.269	0.0857143			776.129	0.0979021			790.714	0.102564
821.476	0.0857143			776.344	0.111888			790.921	0.102564
821.683	0.0785714			776.559	0.0874126			791.128	0.0883191
821.89	0.0785714			776.774	0.111888			791.336	0.0997151
822.097	0.0428571			776.989	0.111888			791.543	0.0883191
822.304	0.107143			777.204	0.129371			791.75	0.119658
822.511	0.0571429			777.419	0.0769231			791.957	0.0940171
822.718	0.0857143			777.634	0.111888			792.164	0.0997151
822.925	0.121429			777.849	0.115385			792.371	0.0911681
823.132	0.114286			778.065	0.101399			792.578	0.108262
823.339	0.1			778.28	0.122378			792.786	0.102564
823.546	0.0714286			778.495	0.125874			792.993	0.0826211
823.753	0.0857143			778.71	0.160839			793.2	0.145299
823.96	0.0857143			778.925	0.0944056			793.407	0.0854701
824.167	0.05			779.14	0.0699301			793.614	0.0769231
824.374	0.0785714			779.355	0.111888			793.821	0.122507
824.581	0.107143			779.57	0.15035			794.029	0.131054
824.788	0.0285714			779.785	0.115385			794.236	0.0712251
824.995	0.142857			780	0.111888			794.443	0.0655271
825.202	0.0571429			780.215	0.0769231			794.65	0.0911681
825.409	0.0714286			780.43	0.0769231			794.857	0.102564
825.616	0.1			780.645	0.0979021			795.064	0.0740741
825.823	0.0714286			780.86	0.129371			795.271	0.105413
826.03	0.121429			781.075	0.104895			795.479	0.108262
826.237	0.128571			781.29	0.111888			795.686	0.105413
826.443	0.0857143			781.505	0.122378			795.893	0.0997151
826.65	0.0928571			781.72	0.108392			796.1	0.128205
826.857	0.0714286			781.935	0.0909091			796.307	0.102564
827.064	0.1			782.151	0.111888			796.514	0.116809
827.271	0.0928571			782.366	0.104895			796.721	0.0854701
827.478	0.0714286			782.581	0.132867			796.928	0.119658
827.685	0.05			782.796	0.115385			797.136	0.0997151
827.892	0.0928571			783.011	0.0734266			797.343	0.0940171
828.099	0.05			783.226	0.108392			797.55	0.0997151
828.306	0.114286			783.441	0.101399			797.757	0.0854701
828.513	0.05			783.656	0.0979021			797.964	0.0797721
828.72	0.1			783.871	0.0874126			798.171	0.108262
828.927	0.0714286			784.086	0.108392			798.378	0.111111
829.134	0.0714286			784.301	0.101399			798.586	0.0826211
829.341	0.0714286			784.516	0.0979021			798.793	0.0826211
829.548	0.107143			784.731	0.104895			799	0.0997151
829.755	0.1			784.946	0.136364			799.207	0.125356
829.961	0.0428571			785.161	0.0944056			799.414	0.0883191
830.168	0.0857143			785.376	0.0839161			799.621	0.0968661
830.375	0.0642857			785.591	0.0839161			799.828	0.0968661
830.582	0.0714286			785.806	0.0839161			800.035	0.102564
830.789	0.15			786.021	0.157343			800.242	0.185185
830.996	0.121429			786.237	0.104895			800.45	0.111111
831.203	0.0714286			786.452	0.0769231			800.657	0.0911681
831.41	0.114286			786.667	0.0979021			800.864	0.0940171
831.617	0.135714			786.882	0.0629371			801.071	0.0883191
831.824	0.164286			787.097	0.108392			801.278	0.148148
832.031	0.0857143			787.312	0.0769231			801.485	0.0997151
832.238	0.128571			787.527	0.0874126			801.692	0.105413
832.445	0.0928571			787.742	0.0804196			801.899	0.0968661
832.651	0.0428571			787.957	0.0804196			802.106	0.0854701
832.858	0.121429			788.172	0.115385			802.313	0.0940171
833.065	0.0785714			788.387	0.0909091			802.521	0.0712251
833.272	0.1			788.602	0.13986			802.728	0.0911681
833.479	0.0642857			788.817	0.132867			802.935	0.0883191
833.686	0.0285714			789.032	0.0944056			803.142	0.111111
833.893	0.142857			789.247	0.174825			803.349	0.145299
834.1	0.0714286			789.462	0.0874126			803.556	0.105413
834.307	0.0857143			789.677	0.0664336			803.763	0.0797721
834.514	0.0928571			789.892	0.0699301			803.97	0.0940171
834.721	0.0785714			790.108	0.041958			804.177	0.0769231
834.927	0.15			790.323	0.0874126			804.384	0.131054
835.134	0.0428571			790.538	0.0524476			804.592	0.0712251
835.341	0.05			790.753	0.0874126			804.799	0.0997151
835.548	0.0785714			790.968	0.118881			805.006	0.128205
835.755	0.0857143			791.183	0.0629371			805.213	0.0883191
835.962	0.05			791.398	0.048951			805.42	0.0712251
836.169	0.0857143			791.613	0.104895			805.627	0.108262
836.376	0.1			791.828	0.0559441			805.834	0.0940171
836.583	0.128571			792.043	0.0804196			806.041	0.122507
836.79	0.0714286			792.258	0.0664336			806.248	0.102564
836.996	0.114286			792.473	0.0874126			806.455	0.0940171
837.203	0.0857143			792.688	0.0909091			806.662	0.136752
837.41	0.0357143			792.903	0.0734266			806.869	0.0826211
837.617	0.0714286			793.118	0.0699301			807.076	0.105413
837.824	0.107143			793.333	0.0664336			807.284	0.0769231
838.031	0.0142857			793.548	0.048951			807.491	0.0797721
838.238	0.0642857			793.763	0.00699301			807.698	0.0740741
838.445	0.107143			793.979	0.0664336			807.905	0.0826211
838.651	0.135714			794.194	0.15035			808.112	0.182336
838.858	0.0571429			794.409	0.0559441			808.319	0.0769231
839.065	0.107143			794.624	0.0804196			808.526	0.0968661
839.272	0.121429			794.839	0.0734266			808.733	0.0997151
839.479	0.107143			795.054	0.0804196			808.94	0.11396
839.686	0.114286			795.269	0.0559441			809.147	0.0854701
839.893	0.0785714			795.484	0.0769231			809.354	0.0854701
840.1	0.121429			795.699	0.0944056			809.561	0.139601
840.307	0.0785714			795.914	0.0664336			809.768	0.0883191
840.513	0.157143			796.129	0.104895			809.975	0.0911681
840.72	0.1			796.344	0.0769231			810.182	0.105413
840.927	0.0928571			796.559	0.0769231			810.389	0.0968661
841.134	0.0785714			796.774	0.108392			810.596	0.0997151
841.341	0.0928571			796.989	0.0909091			810.804	0.108262
841.548	0.107143			797.204	0.115385			811.011	0.148148
841.755	0.0285714			797.419	0.0909091			811.218	0.111111
841.961	0.0928571			797.634	0.0664336			811.425	0.102564
842.168	0.0928571			797.849	0.0314685			811.632	0.0940171
842.375	0.0857143			798.065	0.0174825			811.839	0.0797721
842.582	0.1			798.28	0.101399			812.046	0.128205
842.789	0.0785714			798.495	0.0559441			812.253	0.0854701
842.996	0.0785714			798.71	0.0524476			812.46	0.0740741
843.203	0.0642857			798.925	0.0594406			812.667	0.0968661
843.409	0.128571			799.14	0.0664336			812.874	0.105413
843.616	0.157143			799.355	0.034965			813.081	0.0826211
843.823	0.0928571			799.57	0.041958			813.288	0.0883191
844.03	0.128571			799.785	0.0909091			813.495	0.136752
844.237	0.0785714			800	0.0664336			813.702	0.0911681
844.444	0.0857143			800.215	0.034965			813.909	0.0712251
844.65	0.1			800.43	0.0454545			814.116	0.0740741
844.857	0.0714286			800.645	0.0314685			814.323	0.0712251
845.064	0.05			800.86	0.0384615			814.53	0.0854701
845.271	0.0928571			801.075	0.0384615			814.737	0.0598291
845.478	0.0857143			801.29	0.0244755			814.944	0.111111
845.685	0.0857143			801.505	0.027972			815.151	0.0598291
845.891	0.0642857			801.72	0.048951			815.358	0.048433
846.098	0.0642857			801.935	0.0769231			815.565	0.128205
846.305	0.0785714			802.151	0.0804196			815.772	0.102564
846.512	0.0357143			802.366	0.0769231			815.979	0.0712251
846.719	0.0785714			802.581	0.0594406			816.186	0.105413
846.926	0.0285714			802.796	0.0454545			816.393	0.0712251
847.132	0.0785714			803.011	0.0629371			816.6	0.0826211
847.339	0.107143			803.226	0.0454545			816.807	0.0683761
847.546	0.0857143			803.441	0.0594406			817.014	0.111111
847.753	0.0928571			803.656	0.048951			817.221	0.0797721
847.96	0.0714286			803.871	0.027972			817.428	0.0740741
848.167	0.0785714			804.086	0.0524476			817.635	0.0797721
848.373	0.0714286			804.301	0.0314685			817.843	0.0997151
848.58	0.0642857			804.516	0.0104895			818.049	0.0883191
848.787	0.0428571			804.731	0.00699301			818.257	0.0826211
848.994	0.135714			804.946	0.0559441			818.463	0.108262
849.201	0.0928571			805.161	0.0524476			818.671	0.0683761
849.407	0.0571429			805.376	0.048951			818.878	0.102564
849.614	0.0357143			805.591	0.0244755			819.085	0.0826211
849.821	0.1			805.806	0.0174825			819.292	0.0826211
850.028	0.0857143			806.021	0.0699301			819.499	0.131054
850.235	0.0785714			806.237	0.020979			819.706	0.0883191
850.442	0.107143			806.452	0.027972			819.913	0.0940171
850.648	0.0785714			806.667	0.0174825			820.12	0.0883191
850.855	0.0714286			806.882	0.0594406			820.326	0.0769231
851.062	0.0785714			807.097	0.0559441			820.534	0.0769231
851.269	0.0857143			807.312	0.0524476			820.74	0.0968661
851.476	0.15			807.527	0.132867			820.947	0.236467
851.682	0.0428571			807.742	0.0559441			821.154	0.0940171
851.889	0.0714286			807.957	0.041958			821.361	0.0769231
852.096	0.121429			808.172	0.0559441			821.568	0.0968661
852.303	0.114286			808.387	0.0804196			821.775	0.133903
852.51	0.0928571			808.602	0.027972			821.982	0.0797721
852.716	0.0571429			808.817	0.0384615			822.189	0.111111
852.923	0.0714286			809.032	0.041958			822.396	0.139601
853.13	0.114286			809.247	0.048951			822.603	0.105413
853.337	0.05			809.462	0.041958			822.81	0.0569801
853.543	0.107143			809.677	0.0174825			823.017	0.0740741
853.75	0.0785714			809.892	0.027972			823.224	0.0997151
853.957	0.128571			810.108	0.0594406			823.431	0.0826211
854.164	0.0857143			810.323	0.0244755			823.638	0.0854701
854.371	0.0928571			810.538	0.013986			823.845	0.0826211
854.577	0.0928571			810.753	0.041958			824.052	0.0826211
854.784	0.135714			810.968	0.104895			824.259	0.148148
854.991	0.114286			811.183	0.027972			824.466	0.0854701
855.198	0.0785714			811.398	0.0524476			824.673	0.0968661
855.404	0.0785714			811.613	0.034965			824.88	0.0826211
855.611	0.00714286			811.828	0.013986			825.087	0.0826211
855.818	0.0928571			812.043	0.0314685			825.294	0.0854701
856.025	0.0857143			812.258	0.027972			825.501	0.0797721
856.232	0.0571429			812.473	0.0244755			825.708	0.0655271
856.438	0.0857143			812.688	0.041958			825.915	0.0968661
856.645	0.0928571			812.903	0.020979			826.122	0.0683761
856.852	0.0642857			813.118	0.0104895			826.329	0.0598291
857.059	0.0857143			813.333	0.027972			826.536	0.0940171
857.265	0.121429			813.548	0.034965			826.743	0.0683761
857.472	0.114286			813.763	0.0174825			826.95	0.0712251
857.679	0.107143			813.979	0.041958			827.156	0.102564
857.886	0.0785714			814.194	0.0384615			827.363	0.0655271
858.092	0.0785714			814.409	0.0244755			827.57	0.0740741
858.299	0.0571429			814.624	0.0314685			827.777	0.0940171
858.506	0.0571429			814.839	0.0244755			827.984	0.0883191
858.713	0.0428571			815.054	0.020979			828.191	0.0683761
858.919	0.0714286			815.269	0.027972			828.398	0.0854701
859.126	0.0928571			815.484	0			828.605	0.0598291
859.333	0.0571429			815.699	0.0384615			828.812	0.0854701
859.54	0.0857143			815.914	0.0244755			829.019	0.0940171
859.746	0.05			816.129	0.0104895			829.226	0.0655271
859.953	0.0357143			816.344	0.020979			829.433	0.0769231
860.16	0.0571429			816.559	0.027972			829.64	0.0683761
860.367	0.0928571			816.774	0.0244755			829.847	0.0740741
860.573	0.0857143			816.989	0.041958			830.054	0.0797721
860.78	0.1			817.204	0.013986			830.261	0.0740741
860.987	0.05			817.419	-0.0034965			830.468	0.045584
861.194	0.1			817.634	0.013986			830.674	0.0569801
861.4	0.107143			817.849	0.013986			830.881	0.0826211
861.607	0.0714286			818.065	0.013986			831.088	0.0626781
861.814	0.107143			818.28	-0.00699301			831.295	0.0655271
862.021	0.0714286			818.495	0.020979			831.502	0.0683761
862.227	0.0714286			818.71	0.027972			831.709	0.0826211
862.434	0.0928571			818.925	0.0384615			831.916	0.108262
862.641	0.1			819.14	0.020979			832.123	0.0797721
862.847	0.0714286			819.355	0.020979			832.33	0.0797721
863.054	0.05			819.57	0.0314685			832.537	0.0968661
863.261	0.0428571			819.785	0.0104895			832.744	0.0655271
863.468	0.114286			820	0.0314685			832.951	0.0997151
863.674	0.1			820.215	0.0454545			833.157	0.0997151
863.881	0.0714286			820.43	0.041958			833.364	0.0854701
864.088	0.0714286			820.645	0.0174825			833.571	0.0968661
864.295	0.0857143			820.86	0.0104895			833.778	0.0968661
864.501	0.0785714			821.075	0.0034965			833.985	0.0826211
864.708	0.0214286			821.29	0.013986			834.192	0.0826211
864.915	0.0642857			821.505	-0.0034965			834.399	0.0683761
865.121	0.0642857			821.72	0.048951			834.606	0.102564
865.328	0.135714			821.935	0.013986			834.813	0.0854701
865.535	0.0857143			822.151	0.027972			835.02	0.0883191
865.742	0.107143			822.366	0.048951			835.226	0.0911681
865.948	0.114286			822.581	0.041958			835.433	0.0997151
866.155	0.15			822.796	0.020979			835.64	0.139601
866.362	0.114286			823.011	0.0979021			835.847	0.173789
866.568	0.164286			823.226	0.0734266			836.054	0.156695
866.775	0.114286			823.441	0			836.261	0.0740741
866.982	0.0642857			823.656	0.0314685			836.468	0.0740741
867.188	0.0642857			823.871	0.0174825			836.675	0.0769231
867.395	0.0642857			824.086	0.0034965			836.882	0.0797721
867.602	0.0642857			824.301	-0.013986			837.089	0.0940171
867.809	0.0857143			824.516	-0.027972			837.295	0.0569801
868.015	0.0857143			824.731	0.013986			837.502	0.0911681
868.222	0.1			824.946	0.013986			837.709	0.0797721
868.429	0.0785714			825.161	0.034965			837.916	0.111111
868.635	0.0428571			825.376	0.013986			838.123	0.0968661
868.842	0.0642857			825.591	-0.00699301			838.33	0.105413
869.049	0.0928571			825.806	0.013986			838.537	0.0712251
869.255	0.05			826.021	0.0384615			838.744	0.0854701
869.462	0.0857143			826.237	0.034965			838.95	0.119658
869.669	0.0428571			826.452	0.0314685			839.157	0.0997151
869.875	0.1			826.667	-0.00699301			839.364	0.0712251
870.082	0.0571429			826.882	-0.0104895			839.571	0.0655271
870.289	0.05			827.097	0.0174825			839.778	0.0968661
870.495	0.192857			827.312	0.153846			839.985	0.22792
870.702	0.0857143			827.527	0.00699301			840.192	0.102564
870.909	0.0928571			827.742	0.0454545			840.399	0.102564
871.115	0.142857			827.957	-0.0034965			840.605	0.0883191
871.322	0.0785714			828.172	0.020979			840.812	0.116809
871.529	0.0857143			828.387	-0.00699301			841.019	0.0911681
871.736	0.0642857			828.602	0.020979			841.226	0.0854701
871.942	0.128571			828.817	0.0909091			841.433	0.19943
872.149	0.0857143			829.032	0.0314685			841.64	0.0911681
872.356	0.05			829.247	-0.0034965			841.847	0.0769231
872.562	0.0785714			829.462	0.0034965			842.053	0.0569801
872.769	0.0428571			829.677	0.0104895			842.26	0.0883191
872.975	0.1			829.892	0.013986			842.467	0.0826211
873.182	0.0785714			830.108	-0.027972			842.674	0.0541311
873.389	0.0642857			830.323	0.00699301			842.881	0.0997151
873.595	0.128571			830.538	0.0244755			843.088	0.0826211
873.802	0.0928571			830.753	0.0244755			843.294	0.0797721
874.009	0.0785714			830.968	-0.0104895			843.501	0.0940171
874.215	0.0642857			831.183	0.034965			843.708	0.111111
874.422	0.0928571			831.398	0.0034965			843.915	0.0826211
874.629	0.0857143			831.613	0.013986			844.122	0.105413
874.835	0.107143			831.828	0.0594406			844.329	0.108262
875.042	0.121429			832.043	0.041958			844.536	0.0883191
875.249	0.0714286			832.258	0.0314685			844.742	0.0968661
875.455	0.1			832.473	-0.020979			844.949	0.0968661
875.662	0.0785714			832.688	0.020979			845.156	0.0626781
875.869	0.107143			832.903	0			845.363	0.0968661
876.075	0.0714286			833.118	0.020979			845.57	0.0940171
876.282	0.1			833.333	0.0174825			845.777	0.0740741
876.489	0.0857143			833.548	0.0034965			845.983	0.0854701
876.695	0.0571429			833.763	0.034965			846.19	0.111111
876.902	0.0857143			833.979	0			846.397	0.0997151
877.108	0.1			834.194	0.0664336			846.604	0.139601
[truncated: 72 more columns]
