# Supplementary material for: Single nuclear spin detection and control in a van der Waals material
Source: Nature. 2025 Jul 9;643(8073):943–9. doi: 10.1038/s41586-025-09258-7 (PMC12286849; doi:10.1038/s41586-025-09258-7)
Supplement: Supplementary file 3 — Source Data Fig. 2 [file 41586_2025_9258_MOESM3_ESM.xlsx]

## Sheet: Sheet1
Figure 2(h)		Figure 2(i)
Frequency (MHz)	Contrast (%)	Frequency (MHz)	Contrast (%)
1.1	0.157667	1.2	0.529185
1.2	0.078	1.4	0.431963
1.3	0.132	1.6	0.354185
1.4	0.221	1.8	-0.192101
1.5	0.171667	2	-0.0415375
1.6	0.194333	2.2	-0.140599
1.7	0.248333	2.4	0.161842
1.8	0.396667	2.6	0.164732
1.9	0.308	2.8	0.37468
2	0.246667	3	0.447203
2.1	0.0588333	3.2	0.426707
2.2	0.1185	3.4	0.398592
2.3	0.0135333	3.6	0.378622
2.4	0.0587	3.8	0.43643
2.5	0.109367	4	0.388081
2.6	0.230667	4.2	0.36233
2.7	0.252	4.4	0.215971
2.8	0.281	4.6	-0.109331
2.9	0.225333	4.8	-0.13403
3	0.282667	5	0.157375
3.1	0.156333	5.2	0.340258
3.2	0.287333	5.4	0.132675
3.3	0.274333	5.6	0.104822
3.4	0.318667	5.8	0.467173
3.5	0.242	6	0.610379
3.6	0.292	6.2	0.42697
3.7	0.270333	6.4	0.126894
3.8	0.1256	6.6	0.338419
3.9	0.112267	6.8	0.060152
4	0.218933	7	-0.173445
4.1	0.385	7.2	0.131887
4.2	0.377333	7.4	0.793526
4.3	0.349	7.6	0.699193
4.4	0.327333	7.8	0.234102
4.5	0.34	8	-0.512936
4.6	0.297	8.2	-0.0328663
4.7	0.317	8.4	0.155798
4.8	0.281	8.6	0.519726
4.9	0.305	8.8	-0.251748
5	0.311667	9	-0.469317
5.1	0.328667	9.2	-0.654828
5.2	0.373	9.4	-0.153738
5.3	0.358667	9.6	-0.192364
5.4	0.338	9.8	-0.279076
5.5	0.366	10	-0.0241951
5.6	0.455	10.2	-0.075434
5.7	0.583333	10.4	-0.0796383
5.8	0.460667	10.6	-0.459069
5.9	0.393333	10.8	-0.0604565
6	0.307667	11	0.383089
6.1	0.377333	11.2	0.987971
6.2	0.482	11.4	0.920703
6.3	0.632	11.6	0.530236
6.4	0.81	11.8	0.171301
6.5	0.757	12	-0.200247
6.6	0.653333	12.2	0.417248
6.7	0.667	12.4	0.493449
6.8	0.803667	12.6	0.675282
6.9	0.925	12.8	0.217022
7	0.881333	13	0.0667211
7.1	0.853	13.2	0.221489
7.2	0.870333	13.4	0.287443
7.3	0.88	13.6	0.150806
7.4	0.819667	13.8	-0.50768
7.5	0.754667	14	-0.904716
7.6	0.815333	14.2	-0.529752
7.7	0.871667	14.4	0.491084
7.8	0.958	14.6	0.609854
7.9	1.006	14.8	0.485304
8	1.08933	15	-0.114586
8.1	1.056	15.2	0.0677722
8.2	1.029	15.4	-0.0982945
8.3	1.054	15.6	-0.239661
8.4	1.141	15.8	0.0320363
8.5	1.15167	16	0.141346
8.6	1.01733	16.2	0.0207375
8.7	1.03	16.4	-0.169503
8.8	1.044	16.6	-0.108279
8.9	1.11667	16.8	0.35471
9	1.20533	17	0.0133801
9.1	1.10067	17.2	-0.463273
9.2	1.12333	17.4	-0.622245
9.3	0.973333	17.6	0.012329
9.4	1.00033	17.8	0.253283
9.5	0.972	18	0.331061
9.6	1.02833	18.2	0.246189
9.7	1.14	18.4	0.952498
9.8	1.201	18.6	0.671866
9.9	1.13167	18.8	0.507901
10	1.12633	19	0.128208
10.1	1.127	19.2	0.313719
10.2	1.06567	19.4	0.517624
10.3	0.939333	19.6	-0.0155239
10.4	0.902667	19.8	0.589095
10.5	0.985667	20	-0.00921758
10.6	1.01767	20.2	0.32239
10.7	0.962333	20.4	-0.132191
10.8	0.864667	20.6	-0.0391726
10.9	0.880333	20.8	-0.343716
11	0.94	21	-0.649047
11.1	1.06267	21.2	-0.307454
11.2	1.119	21.4	0.108501
11.3	1.03167	21.6	0.464283
11.4	0.927667	21.8	0.278246
11.5	0.872	22	0.259327
11.6	0.892333	22.2	-0.00501337
11.7	0.81	22.4	-0.127461
11.8	0.78	22.6	0.00549718
11.9	0.726	22.8	0.358652
12	0.754	23	0.440371
12.1	0.621667	23.2	0.490822
12.2	0.515333	23.4	0.546528
12.3	0.47	23.6	0.521565
12.4	0.424667	23.8	-0.121155
12.5	0.440333	24	-0.34792
12.6	0.460667	24.2	-0.461697
12.7	0.453	24.4	-0.229939
12.8	0.471667	24.6	0.00786206
12.9	0.435667	24.8	0.0136429
13	0.364667	25	-0.0806893
13.1	0.225	25.2	-0.406516
13.2	0.176333	25.4	-0.205239
13.3	0.280333	25.6	0.169199
13.4	0.285	25.8	-0.0486321
13.5	0.192	26	0.107712
13.6	0.06	26.2	-0.181853
13.7	0.186667	26.4	-0.201298
13.8	0.256333	26.6	-0.995632
13.9	0.286667	26.8	-0.732081
14	0.209	27	-0.0751713
14.1	0.215667	27.2	0.642699
14.2	0.0997667	27.4	0.835568
14.3	0.0734333	27.6	0.326594
14.4	0.138433	27.8	-0.322695
14.5	0.312667	28	-0.642478
14.6	0.330667	28.2	-0.600961
14.7	0.269	28.4	-0.0152611
14.8	0.204667	28.6	-0.00711547
14.9	0.201333	28.8	0.32239
15	0.0947667	29	0.214394
15.1	0.1821	29.2	-0.237559
15.2	0.2411	29.4	-0.184481
15.3	0.278	29.6	0.00654824
15.4	0.24	29.8	0.693675
15.5	0.133333	30	0.475844
15.6	0.209333	30.2	-0.0278738
15.7	0.162	30.4	-0.727088
15.8	0.215667	30.6	-0.618041
15.9	0.185667	30.8	-0.406254
16	0.145333	31	-0.04653
16.1	0.0565333	31.2	-0.456179
16.2	0.0745333	31.4	-0.438048
16.3	0.2082	31.6	-0.0977689
16.4	0.273	31.8	-0.089886
16.5	0.293667	32	0.134514
16.6	0.288667	32.2	0.167097
16.7	0.260667	32.4	0.859216
16.8	0.240333	32.6	0.543637
16.9	0.141	32.8	0.256699
17	0.232333	33	0.126106
17.1	0.26	33.2	0.429861
17.2	0.1969	33.4	0.682639
17.3	0.0699333	33.6	0.564921
17.4	0.0909333	33.8	1.02817
17.5	0.178367	34	0.88523
17.6	0.217333	34.2	0.634553
17.7	0.185333	34.4	0.493449
17.8	0.290333	34.6	0.669764
17.9	0.2306	34.8	0.865786
18	0.2126	35	0.518149
18.1	0.0939333	35.2	0.598818
18.2	0.199667	35.4	0.41646
18.3	0.128667	35.6	0.645064
18.4	0.146333	35.8	1.02213
18.5	-0.0711333	36	0.861056
18.6	-0.0424667	36.2	0.695777
18.7	0.00753333	36.4	-0.0822659
18.8	0.19	36.6	0.305836
18.9	0.240667	36.8	0.253021
19	0.220667	37	0.349455
19.1	0.192	37.2	-0.229414
19.2	0.102267	37.4	-0.150847
19.3	0.0622667	37.6	0.0861656
19.4	0.119267	37.8	0.456137
19.5	0.151	38	0.592511
19.6	0.143667	38.2	0.798518
19.7	0.100667	38.4	0.698668
19.8	0.212667	38.6	0.45456
19.9	0.239333	38.8	-0.342927
20	0.267	39	-0.146117
20.1	0.133333	39.2	-0.0512598
20.2	0.177333	39.4	0.107712
20.3	0.187333	39.6	0.375731
20.4	0.180667	39.8	0.197315
20.5	0.145667	40	0.0756551
20.6	0.133	40.2	-0.129826
20.7	0.0813667	40.4	0.667399
20.8	0.106033	40.6	0.826896
20.9	0.154367	40.8	0.586468
21	0.205667	41	-0.727876
21.1	0.195667	41.2	-0.441464
21.2	0.0788333	41.4	-0.393378
21.3	0.142833	41.6	0.547316
21.4	0.122833	41.8	0.601182
21.5	0.092	42	0.990336
21.6	0.00423333	42.2	0.878661
21.7	-0.0167667	42.4	0.706551
21.8	0.0702333	42.6	0.608277
21.9	0.099	42.8	0.503697
22	0.250667	43	0.773293
22.1	0.169767	43.2	0.370213
22.2	0.242433	43.4	0.316347
22.3	0.111433	43.6	0.0535829
22.4	0.187667	43.8	-0.0649235
22.5	0.135333	44	-0.0772734
22.6	0.105	44.2	-0.0347057
22.7	0.142	44.4	0.353659
22.8	-0.0165	44.6	0.286654
22.9	0.0541667	44.8	0.468224
23	0.0411667	45	0.768037
23.1	0.251667	45.2	0.872617
23.2	0.212667	45.4	0.753323
23.3	0.165	45.6	0.900996
23.4	0.191667	45.8	0.805875
23.5	0.19	46	0.455086
23.6	0.0867667	46.2	-0.115111
23.7	0.0827667	46.4	-0.0252462
23.8	0.0241	46.6	0.524718
23.9	0.187333	46.8	0.730725
24	0.0805333	47	0.514996
24.1	0.0423667	47.2	0.332112
24.2	-0.000633333	47.4	-0.0927764
24.3	-0.0631333	47.6	0.0457
24.4	0.0573667	47.8	-0.0890977
24.5	0.0690333	48	0.0995666
24.6	0.234333	48.2	0.119799
24.7	0.225	48.4	-0.538424
24.8	0.281	48.6	-0.111433
24.9	0.140567	48.8	0.266947
25	0.111233	49	1.21421
25.1	-0.0509333	49.2	0.930951
25.2	0.0778333	49.4	0.170513
25.3	0.0841667	49.6	-0.0867329
25.4	0.190333	49.8	-0.0336546
25.5	0.0277333	50	0.034664
25.6	-0.00293333	50.2	-0.0591427
25.7	-0.0286	50.4	-0.507943
25.8	-0.0251667	50.6	-0.776225
25.9	-0.136233	50.8	-0.599385
26	-0.0389	51	-0.0567778
26.1	-0.00803333	51.2	0.600657
26.2	-0.0146333	51.4	0.507901
26.3	-0.0513	51.6	0.38992
26.4	-0.0830667	51.8	0.186541
26.5	-0.0254333	52	0.256437
26.6	-0.0901	52.2	0.0443862
26.7	-0.00536667	52.4	0.121376
26.8	0.00143333	52.6	-0.356854
26.9	-0.0552333	52.8	0.383877
27	-0.0215667	53	0.0972017
27.1	0.0783333	53.2	0.62378
27.2	0.209	53.4	0.357075
27.3	0.1306	53.6	0.974832
27.4	0.120267	53.8	1.01241
27.5	0.0144333	54	1.0647
27.6	0.0975	54.2	0.416985
27.7	0.0272	54.4	0.699982
27.8	0.0540333	54.6	0.53917
27.9	0.109367	54.8	1.14379
28	0.186667	55	1.14169
28.1	0.118233	55.2	0.72363
28.2	0.103567	55.4	0.0541085
28.3	0.112567	55.6	-0.351599
28.4	0.132	55.8	-0.134556
28.5	0.0253333	56	-0.0867329
28.6	-0.0333333	56.2	-0.00711547
28.7	0.0213333	56.4	-0.00842929
28.8	0.0406667	56.6	0.475844
28.9	-0.0302667	56.8	0.301106
29	0.0287333	57	-0.0100059
29.1	0.1494	57.2	-0.0735947
29.2	0.243	57.4	-0.170817
29.3	0.302	57.6	0.39649
29.4	0.173133	57.8	0.128208
29.5	0.216467	58	0.673705
29.6	0.1868	58.2	0.622466
29.7	0.236667	58.4	1.14037
29.8	0.0641667	58.6	1.08257
29.9	-0.0165	58.8	0.693938
30	0.0045	59	-0.0331291
30.1	0.203667	59.2	0.0782827
30.2	0.293	59.4	0.174717
30.3	-0.00213333	59.6	0.770665
30.4	-0.0108	59.8	0.3195
30.5	-0.0818	60	0.418824
30.6	0.158667	60.2	0.0882677
30.7	0.194333	60.4	0.0104897
30.8	0.257333	60.6	-0.0633469
30.9	0.337667	60.8	-0.0425886
31	0.194	61	-0.0205164
31.1	0.172	61.2	0.176031
31.2	0.0215	61.4	0.570176
31.3	-0.0725667	61.6	0.848706
31.4	-0.238167	61.8	0.80824
31.5	-0.1789	62	0.645327
31.6	-0.0298333	62.2	0.2073
31.7	0.0567667	62.4	0.281399
31.8	0.109	62.6	0.646903
31.9	-0.0482667	62.8	0.985606
32	-0.0162667	63	0.568074
32.1	-0.0222667	63.2	0.177082
32.2	0.0595667	63.4	0.0659328
32.3	-0.0465	63.6	0.233313
32.4	-0.185633	63.8	0.330799
32.5	-0.197667	64	0.292172
32.6	-0.0842667	64.2	-0.0312897
32.7	0.151533	64.4	-0.0491577
32.8	0.314667	64.6	-0.0147356
32.9	0.251667	64.8	0.48872
33	0.100433	65	0.0795965
33.1	-0.0606333	65.2	-0.0835797
33.2	0.00303333	65.4	-0.0909371
33.3	0.0229333	65.6	0.124792
33.4	0.0126667	65.8	0.0569989
33.5	0.0266667	66	0.108238
33.6	-0.0756333	66.2	-0.191838
33.7	0.0650333	66.4	0.393336
33.8	-0.0663667	66.6	0.324492
33.9	0.1626	66.8	0.702872
34	0.0699333	67	0.0115407
34.1	0.259333	67.2	-0.104338
34.2	0.0738333	67.4	-0.258843
34.3	-0.0332333	67.6	0.210716
34.4	-0.153967	67.8	0.384665
34.5	-0.145133	68	0.0241534
34.6	0.0949333	68.2	-0.414136
34.7	0.204	68.4	-0.85374
34.8	0.219067	68.6	-0.743642
34.9	0.0970667	68.8	-0.479827
35	0.0837333	69	-0.610684
35.1	0.0795	69.2	0.0614658
35.2	-0.0612667	69.4	-0.106703
35.3	-0.0242667	69.6	0.101406
35.4	0.1259	69.8	-0.17581
35.5	0.248	70	-0.436997
35.6	0.258	70.2	-0.788575
35.7	0.191667	70.4	-1.15066
35.8	0.307	70.6	-1.08655
35.9	0.337	70.8	-0.783057
36	0.203367	71	-0.449084
36.1	0.1107	71.2	-0.230202
36.2	-0.1506	71.4	0.122164
36.3	-0.169633	71.6	0.0643563
36.4	-0.0856333	71.8	0.137142
36.5	0.037	72	0.156586
36.6	0.219333	72.2	0.127945
36.7	0.211	72.4	0.362593
36.8	0.239333	72.6	0.513157
36.9	0.0782667	72.8	0.348667
37	-0.0828	73	0.0604148
37.1	-0.0831333	73.2	-0.633281
37.2	0.00493333	73.4	-0.41729
37.3	0.0956667	73.6	-0.487973
37.4	0.166	73.8	-0.207867
37.5	0.304333	74	-0.0580916
37.6	0.0851333	74.2	0.0128546
37.7	0.1408	74.4	-0.324008
37.8	0.00546667	74.6	-0.604903
37.9	0.270667	74.8	-0.78148
38	0.136333	75	-0.0872584
38.1	0.149333	75.2	0.142923
38.2	-0.0152667	75.4	0.981664
38.3	0.0527333	75.6	0.926747
38.4	0.101733	75.8	0.569914
38.5	0.208	76	-0.0467928
38.6	-0.00993333	76.2	0.0514808
38.7	-0.122633	76.4	0.89469
38.8	-0.0559667	76.6	0.93752
38.9	-0.00873333	76.8	0.798781
39	0.104967	77	0.586468
39.1	0.0989667	77.2	0.501858
39.2	0.195333	77.4	0.569651
39.3	0.153667	77.6	0.484253
39.4	0.00926667	77.8	0.656626
39.5	0.0229333	78	0.394125
39.6	-0.0318333	78.2	0.186279
39.7	-0.0176333	78.4	-0.242815
39.8	0.0247	78.6	-0.42307
39.9	0.0984667	78.8	-0.974086
40	0.191333	79	-0.498484
40.1	0.098	79.2	-0.412034
40.2	0.0903333	79.4	0.285078
40.3	0.0693333	79.6	0.111391
40.4	0.102333	79.8	0.472954
40.5	-0.00376667	80	0.427496
40.6	0.0585667	80.2	0.94041
40.7	0.0084	80.4	0.70366
40.8	-0.0029	80.6	0.876296
40.9	-0.0475667	80.8	0.469275
41	-0.0170667	81	0.737557
41.1	0.103667	81.2	0.649794
41.2	0.000166667	81.4	0.512106
41.3	0.0645	81.6	0.621678
41.4	0.0858333	81.8	0.491084
41.5	0.166	82	0.557301
41.6	0.136333	82.2	0.357075
41.7	0.0896667	82.4	0.413569
41.8	0.0372333	82.6	0.670815
41.9	-0.0366	82.8	0.321339
42	-0.0984333	83	-0.347132
42.1	-0.133267	83.2	-0.279076
42.2	-0.192767	83.4	-0.222056
42.3	-0.125267	83.6	-0.0241951
42.4	-0.001	83.8	-0.177124
42.5	0.148667	84	-0.183693
42.6	0.207667	84.2	0.348667
42.7	0.157333	84.4	0.282976
42.8	0.0852	84.6	0.0993038
42.9	0.00886667	84.8	0.213606
43	0.0275333	85	0.377045
43.1	0.0813333	85.2	0.73598
43.2	0.0114333	85.4	0.693938
43.3	-0.0689667	85.6	0.655049
43.4	-0.0823	85.8	1.22709
43.5	-0.0120667	86	0.872355
43.6	0.0656667	86.2	1.215
43.7	-0.0246667	86.4	0.347878
43.8	0.0433333	86.6	0.414095
43.9	0.180333	86.8	-0.368678
44	0.293667	87	-0.427275
44.1	0.131233	87.2	-0.703965
44.2	-0.1192	87.4	-0.917854
44.3	-0.0655333	87.6	-0.717891
44.4	0.134567	87.8	-0.0859446
44.5	0.226133	88	0.843451
44.6	-0.00363333	88.2	0.935155
44.7	-0.214467	88.4	0.50107
44.8	-0.314	88.6	-0.207604
44.9	-0.215867	88.8	-0.114323
45	-0.00736667	89	0.246977
45.1	0.1347	89.2	0.235415
45.2	0.212333	89.4	0.246977
45.3	0.06	89.6	-0.378401
45.4	0.00753333	89.8	-0.093302
45.5	0.0215333	90	-0.00448784
45.6	0.0143	90.2	0.384665
45.7	0.0236	90.4	0.428021
45.8	0.0096	90.6	0.173403
45.9	0.0918333	90.8	-0.0404865
46	0.0842333	91	-0.0812148
46.1	-0.0873333	91.2	-0.163197
46.2	-0.0733333	91.4	-0.282229
46.3	-0.145167	91.6	-0.190262
46.4	0.0404	91.8	0.0288832
46.5	0.0540667	92	-0.43542
46.6	0.109833	92.2	-0.377087
46.7	0.0725	92.4	-0.319016
46.8	0.00816667	92.6	0.202044
46.9	0.0235667	92.8	-0.150322
47	0.1049	93	-0.0946158
47.1	0.137233	93.2	0.120325
47.2	0.191	93.4	0.0441234
47.3	0.199333	93.6	-0.0507342
47.4	0.206333	93.8	-0.0339174
47.5	0.314333	94	-0.00658995
47.6	0.262333	94.2	0.050167
47.7	0.219767	94.4	-0.424121
47.8	0.0961	94.6	-0.112746
47.9	0.0804333	94.8	-0.730504
48	0.248333	95	-0.0935647
48.1	0.152733	95.2	0.152645
48.2	0.2074	95.4	0.762519
48.3	0.0860667	95.6	0.557826
48.4	0.135567	95.8	-0.214699
48.5	0.203233	96	-0.507155
48.6	0.183567	96.2	-0.669543
48.7	0.343333	96.4	-0.186583
48.8	0.248	96.6	0.0462256
48.9	0.190367	96.8	0.074604
49	0.103367	97	-0.201298
49.1	0.0025	97.2	-0.507418
49.2	-0.0176333	97.4	-0.840076
49.3	-0.1671	97.6	-0.146906
49.4	-0.0652333	97.8	-0.109331
49.5	0.0678667	98	0.448254
49.6	0.265667	98.2	0.359703
49.7	0.251333	98.4	0.45167
49.8	0.175	98.6	0.488457
49.9	0.122333	98.8	0.437743
50	0.081	99	0.700507
50.1	0.166333	99.2	0.332112
50.2	0.203	99.4	0.122164
50.3	0.226667	99.6	0.37652
50.4	0.16	99.8	0.607752
50.5	0.190667	100	0.606438
50.6	0.261	100.2	0.133463
50.7	0.329333	100.4	0.129259
50.8	0.218	100.6	-0.588086
50.9	0.139	100.8	-0.661134
51	0.164667	101	-0.607005
51.1	0.253667	101.2	-0.237559
51.2	0.105567	101.4	-0.130877
51.3	-0.0256667	101.6	-0.331891
51.4	-0.0333333	101.8	-0.10355
51.5	0.0648667	102	-0.301148
51.6	0.0652	102.2	-0.639325
51.7	-0.0515	102.4	-1.02191
51.8	-0.0606333	102.6	-0.912074
51.9	0.0122667	102.8	-0.128775
52	0.0225333	103	1.15745
52.1	0.0379	103.2	0.957753
52.2	-0.0201	103.4	0.601445
52.3	0.053	103.6	-0.592553
52.4	0.0389667	103.8	-0.658507
52.5	-0.0326	104	-0.669806
52.6	-0.111567	104.2	-0.244917
52.7	-0.166667	104.4	-0.223633
52.8	0.0392333	104.6	-0.194729
52.9	0.0626	104.8	-0.795407
53	0.0715	105	-0.381554
53.1	-0.0285	105.2	-0.371043
53.2	-0.0746	105.4	0.304785
53.3	0.0976333	105.6	0.370739
53.4	0.0115667	105.8	0.204672
53.5	0.0149333	106	0.0748668
53.6	-0.188833	106.2	0.204409
53.7	-0.1774	106.4	0.123478
53.8	-0.242333	106.6	-0.309556
53.9	-0.0952333	106.8	-0.527388
54	-0.0881333	107	-0.313235
54.1	0.214467	107.2	-0.285908
54.2	0.176133	107.4	-0.875024
54.3	0.1605	107.6	-0.455128
54.4	0.0471667	107.8	0.0717136
54.5	0.0264	108	0.48872
54.6	0.1519	108.2	0.211767
54.7	0.149567	108.4	-0.428851
54.8	0.270333	108.6	-0.314023
54.9	0.263333	108.8	-0.410983
55	0.187	109	-0.394166
55.1	0.138333	109.2	-0.640902
55.2	0.102333	109.4	-0.761773
55.3	0.156333	109.6	-0.481141
55.4	0.099	109.8	-0.216538
55.5	0.0893333	110	0.189957
55.6	-0.00606667	110.2	0.176294
55.7	0.0006	110.4	0.241722
55.8	-0.0819667	110.6	-0.564437
55.9	-0.127833	110.8	-0.316914
56	-0.180167	111	-0.748372
56.1	-0.0352667	111.2	-0.608056
56.2	0.0137333	111.4	-0.617253
56.3	0.232733	111.6	-0.643004
56.4	0.0775333	111.8	-0.38497
56.5	0.262467	112	-0.529752
56.6	0.151133	112.2	-0.288535
56.7	0.197	112.4	-0.292214
56.8	0.279	112.6	-0.0820031
56.9	0.1759	112.8	-0.108279
57	0.208567	113	0.44405
57.1	-0.158933	113.2	0.366009
57.2	-0.1413	113.4	0.68369
57.3	-0.0636333	113.6	0.133989
57.4	0.0707	113.8	-0.112746
57.5	0.161167	114	-0.354752
57.6	-0.0220667	114.2	-0.0192026
57.7	-0.0479333	114.4	0.222014
57.8	-0.1076	114.6	0.684216
57.9	0.0463	114.8	0.418036
58	0.170667	115	0.492398
58.1	0.175667	115.2	0.256962
58.2	0.0692333	115.4	0.164995
58.3	-0.0929	115.6	-0.402049
58.4	-0.0825667	115.8	-0.277762
58.5	0.00686667	116	-0.355803
58.6	0.118	116.2	-0.108017
58.7	0.163333	116.4	-0.96594
58.8	0.255	116.6	-0.69398
58.9	0.266	116.8	-0.728139
59	0.174833	117	0.280874
59.1	-0.0096	117.2	-0.0155239
59.2	-0.0416	117.4	0.0901071
59.3	-0.0708667	117.6	-0.678739
59.4	-0.0560667	117.8	0.106136
59.5	-0.114767	118	0.166571
59.6	0.0493333	118.2	0.759892
59.7	0.0338667	118.4	0.369425
59.8	0.0922333	118.6	0.278771
59.9	0.0355667	118.8	0.0598893
60	0.0426333	119	-0.120104
60.1	-0.0116333	119.2	0.00786206
60.2	-0.102867	119.4	-0.0998711
60.3	-0.0893667	119.6	0.101931
60.4	-0.0819667	119.8	-0.231253
60.5	-0.0484	120	-0.221005
60.6	-0.000866667	120.2	-0.405728
60.7	-0.0328333	120.4	0.426182
60.8	-0.0331667	120.6	0.27772
60.9	-0.0188333	120.8	0.534703
61	0.0114	121	-0.0105314
61.1	0.0654	121.2	0.628247
61.2	-0.00156667	121.4	-0.0412748
61.3	0.0793667	121.6	-0.0925137
61.4	-0.0172667	121.8	-0.449347
61.5	0.0135	122	-0.0657118
61.6	0.0095	122.2	0.550995
61.7	0.112133	122.4	0.284815
61.8	0.178333	122.6	0.0795965
61.9	0.0702667	122.8	-0.738387
62	0.0712667	123	-0.94308
62.1	0.0362667	123.2	-1.13674
62.2	0.156	123.4	-0.813537
62.3	0.0322333	123.6	-0.556554
62.4	0.0955667	123.8	-0.319016
62.5	-0.0161333	124	-0.764663
62.6	0.0846333	124.2	-0.288535
62.7	-0.0628333	124.4	-0.154263
62.8	0.1282	124.6	0.174454
62.9	0.0262333	124.8	-0.296944
63	0.0561667	125	-0.469842
63.1	-0.0298333	125.2	0.243298
63.2	0.1008	125.4	0.140295
63.3	0.188	125.6	0.645064
63.4	0.204	125.8	0.261429
63.5	0.134667	126	0.378884
63.6	0.132333	126.2	-0.441464
63.7	0.166333	126.4	-0.721833
63.8	0.131633	126.6	-0.544993
63.9	0.144633	126.8	0.190483
64	0.0759667	127	0.186804
64.1	0.141667	127.2	0.362068
64.2	0.165333	127.4	-0.012108
64.3	0.219667	127.6	-0.0389099
64.4	0.277	127.8	-0.351861
64.5	0.246	128	-0.27093
64.6	0.377333	128.2	-0.239924
64.7	0.55	128.4	0.195213
64.8	0.757667	128.6	0.245926
64.9	0.774667	128.8	0.112179
65	0.763333	129	0.196264
65.1	0.682	129.2	0.410416
65.2	0.611	129.4	0.53917
65.3	0.517333	129.6	0.0472766
65.4	0.416	129.8	-0.182116
65.5	0.330333	130	-0.202349
65.6	0.228	130.2	-0.218377
65.7	0.219667	130.4	-0.243603
65.8	0.217	130.6	0.0236279
65.9	0.243333	130.8	-0.383656
66	0.215333	131	-0.940978
66.1	0.254333	131.2	-1.21346
66.2	0.360667	131.4	-1.18403
66.3	0.675667	131.6	-0.558656
66.4	1.001	131.8	-0.476937
66.5	1.12267	132	-0.144015
66.6	1.00167	132.2	-0.00974311
66.7	0.795	132.4	-0.165562
66.8	0.709	132.6	-0.409407
66.9	0.593	132.8	-0.805392
67	0.513	133	-1.2245
67.1	0.327667	133.2	-0.580991
67.2	0.221	133.4	-0.588874
67.3	0.143	133.6	-0.252011
67.4	0.0380667	133.8	-0.890264
67.5	0.110733	134	-0.594918
67.6	0.127733	134.2	-0.216801
67.7	0.205667	134.4	0.1332
67.8	0.189667	134.6	0.0499042
67.9	0.168333	134.8	-0.204451
68	0.248	135	-0.242289
68.1	0.142867	135.2	-0.055464
68.2	0.1302	135.4	0.483464
68.3	0.0492	135.6	0.906251
68.4	0.112	135.8	0.648217
68.5	0.0486333	136	-0.093302
68.6	0.0359667	136.2	0.00759929
68.7	0.0253	136.4	0.035715
68.8	0.0396667	136.6	0.159214
68.9	0.0306333	136.8	-0.431216
69	0.100967	137	0.015745
69.1	0.0898	137.2	0.00891311
69.2	0.0879667	137.4	-0.228888
69.3	0.0896333	137.6	-0.622771
69.4	0.0750333	137.8	-0.594655
69.5	0.1819	138	-0.0541502
69.6	0.115233	138.2	0.233839
69.7	0.223667	138.4	0.535492
69.8	0.131667	138.6	0.529185
69.9	0.0806333	138.8	0.362856
70	-0.0192333	139	0.346564
70.1	0.0504333	139.2	0.52104
70.2	0.0801333	139.4	1.287
70.3	0.163	139.6	1.50798
70.4	0.144667	139.8	1.2644
70.5	0.0605667	140	0.287705
70.6	-0.00476667	140.2	0.353134
70.7	-0.101367	140.4	0.0932603
70.8	0.0674	140.6	1.10569
70.9	0.121067	140.8	0.728886
71	0.256333	141	0.950133
71.1	0.181333	141.2	0.172878
71.2	0.130333	141.4	0.101143
71.3	0.076	141.6	0.233576
71.4	0.158	141.8	0.2454
71.5	0.227	142	0.0175843
71.6	0.103667	142.2	-0.264361
71.7	-0.0467	142.4	-0.474309
71.8	-0.1779	142.6	0.218336
71.9	0.00243333	142.8	0.928849
72	0.0369667	143	1.53242
72.1	0.1805	143.2	0.758841
72.2	0.0256667	143.4	0.409365
72.3	0.0718333	143.6	0.45929
72.4	0.0671667	143.8	1.2376
72.5	0.124667	144	1.44965
72.6	0.111667	144.2	1.6638
72.7	0.117333	144.4	1.78651
72.8	0.195	144.6	1.58287
72.9	0.102533	144.8	1.49011
73	-0.0214667	145	1.00216
73.1	-0.0371333	145.2	1.80753
73.2	0.0332667	145.4	2.21192
73.3	0.0712667	145.6	3.33629
73.4	-0.00916667	145.8	2.89432
73.5	0.0495667	146	2.16909
73.6	-0.0277	146.2	1.53688
73.7	-0.0295333	146.4	2.49597
73.8	-0.0618667	146.6	4.46433
73.9	0.0317333	146.8	6.88596
74	0.0329	147	8.47332
74.1	-0.0169667	147.2	9.17017
74.2	-0.0376333	147.4	8.65725
74.3	-0.151167	147.6	7.68319
74.4	-0.1338	147.8	6.85943
74.5	-0.2226	148	5.69854
74.6	-0.0603	148.2	3.56043
74.7	-0.0411333	148.4	2.20063
74.8	-0.0356667	148.6	2.48835
74.9	-0.162033	148.8	3.71835
75	-0.209767	149	4.59703
75.1	-0.0441	149.2	4.03761
75.2	0.1266	149.4	3.68813
75.3	-0.0530333	149.6	2.64075
75.4	-0.1267	149.8	2.64732
75.5	-0.1587	150	3.15393
75.6	0.0176333	150.2	3.57383
75.7	0.0269667	150.4	2.83704
75.8	-0.00203333	150.6	2.46654
75.9	-0.0191	150.8	2.9742
76	-0.1242	151	4.90578
76.1	-0.109533	151.2	6.51337
76.2	-0.0167667	151.4	7.79697
76.3	0.0696667	151.6	8.77839
76.4	-0.0138	151.8	9.26398
76.5	-0.0878	152	8.49434
76.6	0.0398667	152.2	6.758
76.7	0.0983333	152.4	4.59703
76.8	0.174667	152.6	2.09026
76.9	0.137	152.8	1.31117
77	0.182	153	1.28411
77.1	0.162	153.2	2.62341
77.2	0.0813333	153.4	2.79211
77.3	0.124333	153.6	2.22743
77.4	0.194333	153.8	1.42705
77.5	0.193667	154	0.73598
77.6	0.192	154.2	0.673705
77.7	0.0794333	154.4	1.19792
77.8	0.0967667	154.6	1.15535
77.9	-0.0022	154.8	0.378884
78	0.0713667	155	0.304522
78.1	-0.0317	155.2	0.558089
78.2	-0.0569	155.4	1.04026
78.3	-0.0199	155.6	0.510529
78.4	0.0948333	155.8	0.147652
78.5	0.181	156	0.127682
78.6	0.0877	156.2	0.618788
78.7	0.259367	156.4	0.810342
78.8	0.258367	156.6	0.275355
78.9	0.219167	156.8	-0.0155239
79	0.0095	157	-0.0909371
79.1	-0.0215	157.2	0.674756
79.2	0.128333	157.4	0.23016
79.3	0.212333	157.6	0.0759179
79.4	0.113633	157.8	0.00313231
79.5	0.0666333	158	0.0995666
79.6	-0.0333667	158.2	0.226744
79.7	0.171667	158.4	0.298479
79.8	0.208667	158.6	0.0170588
79.9	0.281	158.8	-0.146117
80	0.171333	159	-0.935985
80.1	0.204	159.2	-0.791465
80.2	0.209	159.4	-0.490601
80.3	0.274333	159.6	-0.414662
80.4	0.145667	159.8	0.0483277
80.5	0.0635	160	-0.51714
80.6	0.0118333	160.2	-0.191838
80.7	0.0591667	160.4	-0.559708
80.8	0.098	160.6	-0.89368
80.9	0.155	160.8	-0.563912
81	0.0986667	161	-0.093302
81.1	0.120333	161.2	0.664509
81.2	0.097	161.4	0.208351
81.3	0.185333	161.6	-0.499272
81.4	0.0572333	161.8	-0.69687
81.5	-0.0758667	162	-0.472996
81.6	-0.198767	162.2	0.207562
81.7	-0.0346667	162.4	0.0496415
81.8	-0.0259333	162.6	-0.190787
81.9	0.0409667	162.8	-0.451449
82	0.0993	163	-0.502425
82.1	0.195667	163.2	-0.350022
82.2	0.129567	163.4	-0.691878
82.3	0.0479	163.6	-0.423596
82.4	-0.0296333	163.8	-0.260682
82.5	-0.0270333	164	-0.379977
82.6	-0.112433	164.2	-0.289324
82.7	-0.0269	164.4	-0.0683394
82.8	-0.0178	164.6	0.728886
82.9	-0.0251333	164.8	0.592249
83	-0.0729	165	0.453772
83.1	-0.128633	165.2	0.345776
83.2	-0.0389	165.4	0.13793
83.3	-0.0234667	165.6	-0.282755
83.4	0.072	165.8	-0.455916
83.5	0.0403333	166	-0.485608
83.6	0.0433333	166.2	-0.116425
83.7	-0.00196667	166.4	-0.127987
83.8	0.0140333	166.6	0.310829
83.9	-0.103633	166.8	0.332112
84	-0.00533333	167	0.198103
84.1	0.0656667	167.2	-0.141913
84.2	0.174333	167.4	-0.371831
84.3	0.0871333	167.6	-0.292214
84.4	0.0108	167.8	-0.18632
84.5	0.0174667	168	-0.0441652
84.6	0.133333	168.2	0.0572616
84.7	0.136333	168.4	0.55914
84.8	-0.0297	168.6	0.325018
84.9	-0.131367	168.8	0.0693488
85	-0.0453667	169	-0.294579
85.1	0.0903333	169.2	-0.178437
85.2	0.116	169.4	0.451144
85.3	0.0536667	169.6	0.339207
85.4	0.0583333	169.8	0.301369
85.5	0.0101333	170	-0.284331
85.6	0.0018	170.2	-0.153475
85.7	0.00203333	170.4	-0.25096
85.8	0.100233	170.6	-0.261471
85.9	0.0146667	170.8	-0.050997
86	-0.0713333	171	0.147915
86.1	-0.0806667	171.2	0.257225
86.2	-0.0956333	171.4	-0.469054
86.3	0.0434667	171.6	-1.08208
86.4	-0.0908667	171.8	-1.0022
86.5	-0.00933333	172	-0.14822
86.6	-0.0393333	172.2	0.472428
86.7	0.228333	172.4	0.213606
86.8	0.1793	172.6	-0.183167
86.9	0.1099	172.8	-0.364737
87	-0.0611	173	0.0391309
87.1	-0.0014	173.2	-0.0927764
87.2	0.0873333	173.4	0.205198
87.3	0.1	173.6	-0.105389
87.4	0.0177667	173.8	-0.0570406
87.5	-0.0255333	174	-0.210232
87.6	-0.147667	174.2	0.358126
87.7	-0.220367	174.4	0.365221
87.8	-0.265733	174.6	0.176294
87.9	-0.0812667	174.8	-0.686097
88	-0.00593333	175	-0.28801
88.1	0.0105333	175.2	-0.30509
88.2	-0.0124667	175.4	-0.142702
88.3	0.0918	175.6	-0.70922
88.4	0.18	175.8	-0.655879
88.5	0.0722333	176	-0.10171
88.6	0.0722333	176.2	-0.0446907
88.7	0.131233	176.4	-0.0457417
88.8	0.222	176.6	-0.51714
88.9	0.167667	176.8	-0.765977
89	0.0361	177	-0.448821
89.1	0.00543333	177.2	-0.603852
89.2	0.0071	177.4	-0.007641
89.3	-0.0496	177.6	-0.436209
89.4	-0.0791667	177.8	-0.230202
89.5	-0.196033	178	-0.0467928
89.6	-0.0767667	178.2	-0.0833169
89.7	-0.0658667	178.4	0.0391309
89.8	0.071	178.6	-0.418603
89.9	0.0896667	178.8	-0.175284
90	0.0358667	179	-0.368941
90.1	-0.0665667	179.2	-0.222582
90.2	-0.0705667	179.4	0.378096
90.3	0.0159	179.6	0.460604
90.4	0.118	179.8	-0.0507342
90.5	0.110333	180	-0.815639
90.6	0.098	180.2	-0.772283
90.7	0.144667	180.4	-0.198407
90.8	0.0358667	180.6	0.0664584
90.9	0.0952	180.8	-0.260682
91	-0.0278333	181	0.0322991
91.1	0.106633	181.2	-0.490601
91.2	0.0195	181.4	-0.1159
91.3	0.0705333	181.6	-0.569955
91.4	-0.0276333	181.8	-0.108279
91.5	-0.115333	182	-0.232304
91.6	-0.098	182.2	-0.628552
91.7	0.00116667	182.4	-0.805129
91.8	0.0836	182.6	-0.707643
91.9	0.00866667	182.8	-0.907081
92	-0.038	183	-0.873973
92.1	-0.101167	183.2	-1.19875
92.2	0.0211	183.4	-0.272507
92.3	0.1051	183.6	-0.963838
92.4	0.189	183.8	-1.26812
92.5	0.0753667	184	-1.37559
92.6	-0.0253	184.2	-0.657456
92.7	0.0230333	184.4	-0.425961
92.8	0.0876667	184.6	-0.477725
92.9	0.136667	184.8	0.197052
93	0.0665667	185	0.442999
93.1	0.0632333	185.2	0.646903
93.2	0.0925667	185.4	-0.0701788
93.3	0.128333	185.6	-0.320067
93.4	0.121333	185.8	-1.29676
93.5	0.073	186	-1.14541
93.6	0.042	186.2	-0.90603
93.7	0.052	186.4	-0.508469
93.8	-0.0100667	186.6	-1.38084
93.9	-6.66667e-05	186.8	-1.61418
94	-0.0124	187	-1.50513
94.1	-0.0599667	187.2	-0.701074
94.2	0.0190333	187.4	-0.705541
94.3	0.0730333	187.6	-0.556554
94.4	0.0756667	187.8	-0.102236
94.5	0.017	188	0.469538
94.6	-0.128467	188.2	0.218861
94.7	-0.00613333	188.4	-0.0586172
94.8	0.00286667	188.6	-0.612786
94.9	0.101667	188.8	-0.563123
95	-0.0024	189	-0.986173
95.1	0.0909333	189.2	-0.997209
95.2	0.0514	189.4	-1.18903
95.3	0.148133	189.6	-0.810121
95.4	0.0358	189.8	-0.589663
95.5	0.068	190	-0.0315525
95.6	0.082	190.2	-0.208918
95.7	0.175	190.4	0.0475394
95.8	0.222333	190.6	-0.361584
95.9	0.212	190.8	-0.434369
96	0.200333	191	-0.984596
96.1	0.180333	191.2	-0.184218
96.2	0.106367	191.4	-0.27855
96.3	0.126033	191.6	0.134251
96.4	0.0611	191.8	-0.841916
96.5	0.0997333	192	-0.546044
96.6	0.000733333	192.2	-0.882644
96.7	-0.0571667	192.4	-0.358168
96.8	-0.0823	192.6	-0.257792
96.9	-0.133733	192.8	0.0115407
97	-0.0132333	193	-0.564175
97.1	-0.0816667	193.2	-0.433581
97.2	-0.0395667	193.4	-0.2909
97.3	-0.1492	193.6	0.427758
97.4	-0.136567	193.8	0.265633
97.5	-0.217467	194	0.31188
97.6	-0.125167	194.2	-0.286171
97.7	-0.0555667	194.4	-0.185269
97.8	-0.0233	194.6	-0.116951
97.9	-0.0363	194.8	0.395176
98	-0.0226333	195	-0.0234068
98.1	0.077	195.2	-0.802238
98.2	0.0485333	195.4	-1.66437
98.3	-0.0234333	195.6	-1.17825
98.4	-0.0294333	195.8	-0.373145
98.5	-0.106533	196	-0.0817404
98.6	-0.0531	196.2	-0.279864
98.7	-0.0567667	196.4	-0.321118
98.8	0.0838	196.6	0.190483
98.9	0.0700333	196.8	0.302946
99	-0.0279667	197	0.243036
99.1	-0.0732	197.2	0.194687
99.2	-0.153167	197.4	-0.350285
99.3	-0.0175	197.6	-0.513987
99.4	0.0390667	197.8	-0.993793
99.5	0.129	198	-0.838237
99.6	0.150333	198.2	-0.83088
99.7	0.0710667	198.4	-0.513987
99.8	0.0785333	198.6	-0.27277
99.9	-0.0191333	198.8	-0.371831
100	0.0291333	199	-0.0436396
100.1	-0.0650667	199.2	-0.013159
100.2	-0.160033	199.4	0.234364
100.3	-0.169367	199.6	0.406475
100.4	-0.0788333	199.8	0.843713
100.5	-0.0458333	200	0.69788
100.6	-0.0258333	200.2	0.216234
100.7	0.0110333	200.4	-0.365788
100.8	0.195	200.6	-0.530015
100.9	0.202333	200.8	-1.02401
101	0.182667
101.1	0.0713333
101.2	0.0536667
101.3	-0.0146667
101.4	0.086
101.5	0.0663333
101.6	0.203
101.7	0.136
101.8	0.0631333
101.9	0.0611333
102	-0.0463333
102.1	0.0628667
102.2	0.0742
102.3	0.0356667
102.4	-0.0732667
102.5	-0.135933
102.6	0.0230667
102.7	0.139333
102.8	0.0966
102.9	-0.0554667
103	-0.114633
103.1	-0.104633
103.2	0.1551
103.3	0.195267
103.4	0.243
103.5	-0.0299333
103.6	-0.0857333
103.7	-0.1425
103.8	0.0794333
103.9	0.192567
104	0.259667
104.1	0.221667
104.2	0.192667
104.3	0.150333
104.4	0.153667
104.5	0.0843667
104.6	0.0548
104.7	0.125467
104.8	0.0605
104.9	0.1774
105	0.0407333
105.1	0.132333
105.2	0.256667
105.3	0.215733
105.4	0.3104
105.5	0.120067
105.6	0.217667
105.7	0.046
105.8	0.00626667
105.9	-0.0590667
106	0.0982667
106.1	0.0371667
106.2	0.0086
106.3	-0.0879667
106.4	0.0612
106.5	0.0545
106.6	0.100067
106.7	-0.0983
106.8	-0.0647
106.9	-0.0883667
107	0.031
107.1	0.0586667
107.2	0.0926667
107.3	0.0953333
107.4	-0.00573333
107.5	0.0129333
107.6	0.0509333
107.7	0.177667
107.8	0.194
107.9	0.160333
108	-0.00353333
108.1	-0.105
108.2	-0.124433
108.3	-0.0879667
108.4	-0.0882333
108.5	-0.0131333
108.6	0.0233333
108.7	-0.0208
108.8	-0.118567
108.9	-0.144967
109	0.0729
109.1	0.113333
109.2	0.147633
109.3	-0.0200333
109.4	-0.0270333
109.5	0.0846667
109.6	0.143
109.7	0.208
109.8	0.111733
109.9	0.144067
110	0.0631333
110.1	0.0950667
110.2	0.0647333
110.3	0.0583333
110.4	0.0543333
110.5	-0.0451667
110.6	0.0588333
110.7	0.0945
110.8	0.0979333
110.9	-0.00353333
111	0.0148
111.1	0.0118667
111.2	0.0297667
111.3	-0.0299
111.4	0.118767
111.5	0.0657667
111.6	0.1071
111.7	-0.0182667
111.8	-0.0494
111.9	0.0256
112	0.0779667
112.1	0.254
112.2	0.149333
112.3	0.177333
112.4	-0.186133
112.5	-0.138467
112.6	-0.186467
112.7	0.0696
112.8	-0.00946667
112.9	-0.0729
113	0.0111667
113.1	0.0965667
113.2	0.163
113.3	0.183
113.4	-0.00753333
113.5	-0.0449333
113.6	-0.0899333
113.7	-0.006
113.8	0.0447333
113.9	0.0997333
114	0.0646
114.1	0.123933
114.2	0.0220333
114.3	0.0473333
114.4	0.0346667
114.5	0.1159
114.6	0.159333
114.7	0.038
114.8	-0.1146
114.9	-0.111267
115	0.00806667
115.1	0.0802667
115.2	0.0435
115.3	-0.0085
115.4	0.00456667
115.5	0.0052
115.6	0.0755333
115.7	0.0186
115.8	0.0680667
115.9	0.0780667
116	0.199
116.1	0.130733
116.2	-0.0384
116.3	-0.114033
116.4	-0.1047
116.5	0.0237667
116.6	0.0344
116.7	-0.00266667
116.8	-0.0652333
116.9	-0.0849333
117	0.0257333
117.1	0.0103333
117.2	0.0450333
117.3	-0.0585667
117.4	0.0267333
117.5	0.0730667
117.6	0.0906667
117.7	0.0242
117.8	-0.119033
117.9	-0.123167
118	-0.101367
118.1	-0.0999333
118.2	-0.0953667
118.3	-0.0410333
118.4	0.0701
118.5	0.0239667
118.6	-0.0410333
118.7	-0.180267
118.8	-0.113367
118.9	-0.0910333
119	-0.0533
119.1	-0.0185
119.2	0.0145
119.3	0.152
119.4	0.192667
119.5	0.0264
119.6	0.0180667
119.7	-0.1006
119.8	-0.0809
119.9	-0.0869
120	-0.0938
120.1	-0.0359333
120.2	-0.0749333
120.3	-0.0840333
120.4	-0.139233
120.5	-0.116233
120.6	0.000433333
120.7	0.147333
120.8	0.185667
120.9	0.224667
121	0.18
121.1	0.147
121.2	0.0746667
121.3	0.149333
121.4	0.0619333
121.5	0.1306
121.6	0.0412667
121.7	0.179333
121.8	0.0005
121.9	0.0641667
122	-0.0935667
122.1	-0.0861667
122.2	-0.0921667
122.3	-0.0715
122.4	0.0769333
122.5	0.126267
122.6	0.237
122.7	0.196
122.8	0.112333
122.9	0.127
123	0.192
123.1	0.263667
123.2	0.118867
123.3	0.105867
123.4	-0.00936667
123.5	0.0754333
123.6	-0.00266667
123.7	-0.0213667
123.8	-0.1454
123.9	-0.199533
124	-0.178733
124.1	-0.101067
124.2	-0.0914
124.3	-0.150167
124.4	-0.0838
124.5	-0.117
124.6	-0.148533
124.7	-0.197867
124.8	-0.134033
124.9	0.0294
125	0.0297667
125.1	0.121367
125.2	0.159367
125.3	0.163
125.4	0.0492667
125.5	-0.107767
125.6	-0.0811
125.7	-0.0658667
125.8	-0.101567
125.9	-0.1678
126	-0.0243
126.1	0.136433
126.2	0.259333
126.3	0.183
126.4	0.0255667
126.5	-0.0744
126.6	-0.1233
126.7	-0.0765667
126.8	-0.0579333
126.9	0.0373
127	0.0646667
127.1	0.109
127.2	0.102333
127.3	0.0239667
127.4	-0.0140333
127.5	-0.107733
127.6	-0.0887333
127.7	-0.00806667
127.8	-0.0360667
127.9	0.116633
128	0.0696333
128.1	0.149
128.2	0.0184
128.3	0.0430667
128.4	-0.0307667
128.5	0.0325
128.6	-0.109233
128.7	-0.0857667
128.8	-0.1888
128.9	-0.109733
129	-0.121
129.1	-0.0380333
129.2	0.0403
129.3	0.0420333
129.4	0.1131
129.5	0.0524333
129.6	0.0868667
129.7	0.0148667
129.8	-0.00646667
129.9	0.000666667
130	0.101333
130.1	0.0865
130.2	0.1535
130.3	0.128167
130.4	0.110867
130.5	-0.00936667
130.6	-0.1689
130.7	-0.195467
130.8	-0.220833
130.9	-0.110967
131	-0.0638
131.1	0.0768
131.2	0.110133
131.3	0.158
131.4	0.151
131.5	0.124333
131.6	0.0826
131.7	0.0599333
131.8	-0.0429
131.9	-0.0423667
132	-0.2308
132.1	-0.0533
132.2	-0.0579667
132.3	-0.0166667
132.4	-0.1254
132.5	-0.17
132.6	-0.147133
132.7	-0.0670667
132.8	-0.100433
132.9	0.0471667
133	0.0641667
133.1	0.0975667
133.2	-0.0922667
133.3	-0.156933
133.4	-0.0125
133.5	0.142333
133.6	0.210667
133.7	0.0689
133.8	-0.0424333
133.9	-0.1465
134	-0.0437333
134.1	0.0929333
134.2	0.164
134.3	0.1071
134.4	0.135767
134.5	0.0787667
134.6	0.106
134.7	0.119333
134.8	0.125
134.9	0.165667
135	0.175333
135.1	0.177
135.2	0.153667
135.3	0.0896667
135.4	0.176333
135.5	0.103233
135.6	0.108567
135.7	-0.0756
135.8	0.0735
135.9	-0.100867
136	0.0843
136.1	-0.0333667
136.2	-0.0002
136.3	-0.0845333
136.4	-0.138967
136.5	-0.0281
136.6	-0.0291
136.7	0.0205333
136.8	0.0435333
136.9	0.0255333
137	0.0285667
137.1	-0.1031
137.2	-0.0204333
137.3	-0.0635
137.4	0.00886667
137.5	-0.173533
137.6	-0.0140333
137.7	0.0829333
137.8	0.1548
137.9	-0.0645
138	-0.1851
138.1	-0.0239
138.2	0.1214
138.3	0.166233
138.4	0.0885667
138.5	0.2159
138.6	0.253333
138.7	0.0777
138.8	-0.1661
138.9	-0.279267
139	-0.2058
139.1	-0.160867
139.2	-0.0390333
139.3	0.0142
139.4	0.119067
139.5	0.0535333
139.6	0.0248
139.7	0.0701333
139.8	0.208667
139.9	0.302
140	0.120267
140.1	-0.00266667
140.2	0.00533333
140.3	0.0970667
140.4	0.141667
140.5	0.0673667
140.6	0.0833667
140.7	0.0913667
140.8	0.2
140.9	0.202
141	0.116967
141.1	0.0119667
141.2	0.0423
141.3	0.0983333
141.4	-0.0432
141.5	-0.215133
141.6	-0.329233
141.7	-0.287633
141.8	-0.218067
141.9	-0.0053
142	0.0575667
142.1	0.101267
142.2	0.0746
142.3	0.117
142.4	0.165333
142.5	0.084
142.6	0.102333
142.7	0.188667
142.8	0.189
142.9	0.170333
143	0.0666667
143.1	0.0199
143.2	0.0662333
143.3	-0.0384667
143.4	0.0156333
143.5	-0.1339
143.6	-0.0906667
143.7	-0.1828
143.8	-0.0516
143.9	-0.0760667
144	-0.141267
144.1	-0.186167
144.2	-0.164333
144.3	0.0933333
144.4	0.0735
144.5	0.0936
144.6	-0.1374
144.7	0.00533333
144.8	0.0836667
144.9	0.150533
145	0.0725333
145.1	-0.0338
145.2	-0.0062
145.3	0.000133333
145.4	0.0904667
145.5	0.118
145.6	0.211333
145.7	0.236667
145.8	0.188033
145.9	0.0953667
146	-0.0397667
146.1	-0.0452333
146.2	-0.0352333
146.3	0.0729
146.4	0.0783667
146.5	0.0407
146.6	-0.0213
146.7	0.00116667
146.8	-0.0595333
146.9	-0.0188667
147	-0.0997667
147.1	-0.0497333
147.2	-0.125067
147.3	-0.0544
147.4	0.0142667
147.5	0.00296667
147.6	-0.0381
147.7	-0.0811
147.8	-0.0677
147.9	-0.0710333
148	-0.0393667
148.1	-0.0131
148.2	0.0677
148.3	0.0387
148.4	0.0316333
148.5	0.0723
148.6	0.0676333
148.7	0.0986667
148.8	0.164333
148.9	0.175
149	0.299667
149.1	0.1564
149.2	0.2674
149.3	0.0994667
149.4	0.0680667
149.5	0.186733
149.6	0.185533
149.7	0.245467
149.8	0.0104667
149.9	-0.0246
