# Supplementary material for: Single nuclear spin detection and control in a van der Waals material
Source: Nature. 2025 Jul 9;643(8073):943–9. doi: 10.1038/s41586-025-09258-7 (PMC12286849; doi:10.1038/s41586-025-09258-7)
Supplement: Supplementary file 4 — Source Data Fig. 3 [file 41586_2025_9258_MOESM4_ESM.xlsx]

## Sheet: Sheet1
Figure 3(b)				Figure 3(d)		Figure 3(e)		Figure 3(f)
Frequency (GHz)	ODMR Contrast (%)	Frequency (GHz)	ODMR Contrast (%)	tau (us)	ODNMR Contrast (%)	Power (mW)	Rabi frequency (MHz)	30 mW		80 mW		320 mW
1.5	-1.0841	1.5	-0.2222	0.15	-0.45515	316.228	0.7929	tau (us)	Norm. Contrast	tau (us)	Norm. Contrast	tau (us)	Norm. Contrast
1.51	0.592	1.51	0.079	0.25	-0.5666	223.872	0.6866	0.18	0.055249	0.18	-0.0426905	0.15	0.185533
1.52	0.551	1.52	-0.376	0.35	-0.98745	158.489	0.5791	0.3	0.0456848	0.3	0.150577	0.25	0.360425
1.53	0.783	1.53	-0.1662	0.45	-1.3816	112.202	0.4875	0.42	-0.01379	0.42	0.256853	0.35	0.613142
1.54	-1.4078	1.54	0.374	0.55	-1.2879	79.4328	0.4116	0.54	0.0854687	0.54	0.350667	0.45	0.844468
1.55	0.507	1.55	1.764	0.65	-1.84325	50.1187	0.3288	0.66	0.184326	0.66	0.577536	0.55	0.959486
1.56	0.448	1.56	0.502	0.75	-2.29215	31.6228	0.2617	0.78	0.404543	0.78	0.685555	0.65	0.993239
1.57	-0.1903	1.57	0.07	0.85	-2.0046			0.9	0.372194	0.9	0.84646	0.75	0.914554
1.58	0.081	1.58	1.438	0.95	-1.66595			1.02	0.459397	1.02	0.971217	0.85	0.74278
1.59	0.791	1.59	0.62	1.05	-0.7358			1.14	0.68283	1.14	0.992033	0.95	0.504681
1.6	1.746	1.6	3.004	1.15	0.5295			1.26	0.753155	1.26	0.978249	1.05	0.309796
1.61	2.772	1.61	3.648	1.25	0.4635			1.38	0.727436	1.38	0.933241	1.15	0.106364
1.62	6.06	1.62	11.91	1.35	0.5335			1.5	0.786911	1.5	0.81636	1.25	-0.0259495
1.63	10.411	1.63	22.63	1.45	-0.1831			1.62	1.01999	1.62	0.728454	1.35	0.0706334
1.64	12.355	1.64	27.78	1.55	-1.6493			1.74	0.992862	1.74	0.706794	1.45	0.175644
1.65	7.753	1.65	16.923	1.65	-2.20205			1.86	0.913697	1.86	0.5871	1.55	0.322157
1.66	5.253	1.66	9.343	1.75	-2.08315			1.98	0.977994	1.98	0.466422	1.65	0.675274
1.67	3.608	1.67	5.629	1.85	-1.9702			2.1	0.894206	2.1	0.337586	1.75	0.880049
1.68	1.509	1.68	2.014	1.95	-2.38925			2.22	0.746122	2.22	0.0904914	1.85	0.959271
1.69	1.742	1.69	3.77	2.05	-1.77605			2.34	0.742706	2.34	-0.0409746	1.95	0.980448
1.7	1.252	1.7	3.015	2.15	-0.4417			2.46	0.613107	2.46	-0.0281332	2.05	0.813618
1.71	1.912	1.71	3.191	2.25	0.07915			2.58	0.62878	2.58	0.0591686	2.15	0.636146
1.72	2.431	1.72	3.409	2.35	0.1655			2.7	0.730048	2.7	0.0993243	2.25	0.411055
1.73	4.059	1.73	5.812	2.45	0.153			2.82	0.628981	2.82	0.203406	2.35	0.188328
1.74	8.852	1.74	8.8	2.55	0.05715			2.94	0.547806	2.94	0.351651	2.45	0.0162524
1.75	12.843	1.75	11.747	2.65	-0.3866			3.06	0.430865	3.06	0.446028	2.55	-0.0528874
1.76	18.476	1.76	17.581	2.75	-1.69055			3.18	0.21768	3.18	0.594133	2.65	0.0184668
1.77	22.638	1.77	20.56	2.85	-2.17745			3.3	0.0599508	3.3	0.748989	2.75	0.268733
1.78	25.698	1.78	24.914	2.95	-2.124			3.42	0.0937068	3.42	0.900891	2.85	0.438788
1.79	23.299	1.79	23.228	3.05	-2.0851			3.54	0.151574	3.54	0.934225	2.95	0.65829
1.8	22.05	1.8	20.184	3.15	-2.23895			3.66	-0.0109168	3.66	0.995408	3.05	0.952822
1.81	19.115	1.81	15.639	3.25	-2.2905			3.78	-0.0382431	3.78	1.04871	3.15	0.995927
1.82	13.568	1.82	10.384	3.35	-1.1878			3.9	0.130477	3.9	0.966856	3.25	0.941105
1.83	9.07	1.83	7.628	3.45	-0.20465			4.02	0.133893	4.02	0.803842	3.35	0.790937
1.84	8.972	1.84	6.621	3.55	0.2065			4.14	0.107169	4.14	0.622403	3.45	0.531017
1.85	7.403	1.85	4.736	3.65	0.725			4.26	0.103552	4.26	0.522401	3.55	0.260349
1.86	5.073	1.86	1.732	3.75	0.631			4.38	0.136906	4.38	0.325772	3.65	0.127164
1.87	6.916	1.87	2.684	3.85	0.2125			4.5	0.251034	4.5	0.146583	3.75	0.0624531
1.88	5.529	1.88	3.124	3.95	-0.53895			4.62	0.401529	4.62	0.108045	3.85	0.0644955
1.89	6.317	1.89	3.993	4.05	-2.10655			4.74	0.596832	4.74	0.0200396	3.95	0.178869
1.9	10.011	1.9	4.124	4.15	-2.3449			4.86	0.709553	4.86	-0.0210303	4.05	0.36709
1.91	13.62	1.91	6.215	4.25	-2.1632			4.98	0.644653	4.98	0.00832342	4.15	0.61196
1.92	23.084	1.92	8.184	4.35	-2.33215			5.1	0.63742	5.1	0.148833	4.25	0.857153
1.93	31.084	1.93	13.845	4.45	-1.92275			5.22	0.721609	5.22	0.373171	4.35	0.993454
1.94	28.869	1.94	13.028	4.55	-0.98805			5.34	0.820466	5.34	0.391033	4.45	1.02581
1.95	19.968	1.95	8.86	4.65	0.21045			5.46	0.956093	5.46	0.327459	4.55	0.901762
1.96	11.341	1.96	4.595	4.75	0.4975			5.58	0.976788	5.58	0.534919	4.65	0.689893
1.97	7.957	1.97	2.464	4.85	0.10365			5.7	0.956695	5.7	0.764179	4.75	0.458459
1.98	4.4	1.98	1.591	4.95	-0.3229			5.82	0.949261	5.82	0.815095	4.85	0.20241
1.99	2.177	1.99	0.125	5.05	-0.65415			5.94	0.964331	5.94	0.929303	4.95	0.0406964
2	1.37	2	1.595	5.15	-0.8662			6.06	0.963326	6.06	1.01594
2.01	1.151	2.01	0.959	5.25	-1.21025			6.18	0.864268	6.18	1.03493
2.02	1.055	2.02	0.987	5.35	-1.76085			6.3	0.843572	6.3	1.00427
2.03	1.001	2.03	0.565	5.45	-2.1318			6.42	0.807807	6.42	0.854195
2.04	0.456	2.04	0.726	5.55	-1.89395			6.54	0.661933	6.54	0.678101
2.05	0.605	2.05	-0.8473	5.65	-1.8364			6.66	0.625163	6.66	0.564033
2.06	0.527	2.06	-0.0335	5.75	-1.8276			6.78	0.550619	6.78	0.389205
2.07	0.605	2.07	0.761	5.85	-0.77305			6.9	0.312317	6.9	0.265854
2.08	0.035	2.08	1.251	5.95	0.379			7.02	0.141327	7.02	0.199889
2.09	0.96	2.09	-1.0593	6.05	0.7255			7.14	0.104356	7.14	-0.000762596
2.1	0.454	2.1	-0.7998	6.15	0.405			7.26	0.199998	7.26	-0.0827618
				6.25	-0.08105			7.38	0.0890251	7.38	-0.011227
				6.35	-0.9656			7.5	-0.0351488	7.5	0.0983397
				6.45	-1.9279			7.62	0.00135997	7.62	0.19567
				6.55	-2.32085			7.74	-0.166335	7.74	0.345181
				6.65	-2.3272			7.86	-0.103726
				6.75	-1.7963			7.98	0.0557313
				6.85	-1.55875			8.1	0.0145007
				6.95	-1.78925			8.22	0.0880406
				7.05	-0.8021			8.34	0.326985
				7.15	0.2245			8.46	0.400324
				7.25	0.096			8.58	0.448748
				7.35	0.569			8.7	0.620341
				7.45	0.4464			8.82	0.829106
				7.55	-0.3244			8.94	0.876324
				7.65	-0.32425			9.06	0.882352
				7.75	-0.9327			9.18	0.929168
				7.85	-2.1764			9.3	0.834933
				7.95	-2.05425			9.42	0.884763
				8.05	-1.6495			9.54	0.941023
				8.15	-1.2483			9.66	1.01878
				8.25	0.0616			9.78	1.14677
				8.35	0.4015			9.9	1.07404
				8.45	0.187			10.02	0.864871
				8.55	0.1047			10.14	0.908874
				8.65	-0.4002			10.26	0.913295
				8.75	-0.3294			10.38	0.681624
				8.85	-0.8997			10.5	0.491144
				8.95	-1.76075			10.62	0.303476
				9.05	-1.9091			10.74	0.2436
				9.15	-2.0346			10.86	0.221096
				9.25	-1.9899			10.98	0.169457
				9.35	-1.2887			11.1	0.130879
				9.45	-0.17685			11.22	-0.0235954
				9.55	0.387			11.34	0.0179969
				9.65	0.505			11.46	0.20904
				9.75	0.4395			11.58	0.0979866
				9.85	-0.19715			11.7	-0.0179493
				9.95	-0.58355			11.82	0.0667823
				10.05	-1.0564			11.94	0.180307
				10.15	-2.0527
				10.25	-1.95185
				10.35	-2.57015
				10.45	-2.46475
				10.55	-1.14375
				10.65	-0.161
				10.75	0.617
				10.85	0.7835
				10.95	0.3365
				11.05	0.5335
				11.15	0.57765
				11.25	-0.77915
				11.35	-0.97015
				11.45	-1.2355
				11.55	-2.29995
				11.65	-1.8106
				11.75	-1.3738
				11.85	-1.7169
				11.95	-0.7244
				12.05	0.0923
				12.15	-0.06725
				12.25	0.14845
				12.35	0.0732
				12.45	-0.5733
				12.55	-1.4195
				12.65	-2.4043
				12.75	-2.60595
				12.85	-2.0074
				12.95	-1.1233
				13.05	-0.6882
				13.15	-0.12915
				13.25	0.271
				13.35	0.2945
				13.45	0.0811
				13.55	-0.70405
				13.65	-0.79575
				13.75	-1.4185
				13.85	-2.1278
				13.95	-2.18935
				14.05	-2.22225
				14.15	-1.7283
				14.25	-1.2356
				14.35	-0.2886
				14.45	0.3515
				14.55	-0.18205
				14.65	-0.44945
				14.75	-0.19085
				14.85	-0.1921
				14.95	-1.0044
				15.05	-1.81205
				15.15	-2.1089
				15.25	-2.10665
				15.35	-2.01745
				15.45	-0.8754
				15.55	0.1332
				15.65	0.5577
				15.75	0.9805
				15.85	0.829
				15.95	0.35835
				16.05	-0.5252
				16.15	-1.24055
				16.25	-2.1702
				16.35	-1.85175
				16.45	-1.63955
				16.55	-1.9664
				16.65	-0.90175
				16.75	0.04315
				16.85	0.4445
				16.95	0.4295
				17.05	-0.18515
				17.15	-0.681
				17.25	-1.21915
				17.35	-1.3973
				17.45	-1.71315
				17.55	-2.2883
				17.65	-2.281
				17.75	-1.20955
				17.85	-0.81325
				17.95	-0.72655
				18.05	0.2335
				18.15	0.9035
				18.25	0.731
				18.35	0.004
				18.45	-0.19225
				18.55	-0.7827
				18.65	-0.98925
				18.75	-1.3872
				18.85	-1.90445
				18.95	-1.4922
				19.05	-1.4163
				19.15	-1.2263
				19.25	-0.06065
				19.35	-0.07515
				19.45	-0.14115
				19.55	0.727
				19.65	-0.1014
				19.75	-1.4486
				19.85	-1.80395
				19.95	-1.91225
				20.05	-1.7827
				20.15	-1.4114
				20.25	-1.35095
				20.35	-0.74135
				20.45	0.1499
				20.55	0.551
				20.65	0.83
				20.75	0.3392
				20.85	-0.27185
				20.95	-0.87275
				21.05	-1.67615
				21.15	-1.77775
				21.25	-1.53375
				21.35	-1.21345
				21.45	-0.5441
				21.55	-0.0296
				21.65	-0.1169
				21.75	0.0715
				21.85	0.4604
				21.95	0.566
				22.05	0.17305
				22.15	-1.05475
				22.25	-1.48805
				22.35	-1.6395
				22.45	-2.21725
				22.55	-1.55325
				22.65	-0.5521
				22.75	-0.2499
				22.85	0.52795
				22.95	0.5717
				23.05	-0.0585
				23.15	0.0818
				23.25	0.2605
				23.35	-0.87335
				23.45	-1.5921
				23.55	-1.4587
				23.65	-2.10365
				23.75	-2.26965
				23.85	-1.5928
				23.95	-0.57345
				24.05	0.4564
				24.15	0.7195
				24.25	0.2535
				24.35	0.27
				24.45	-0.14965
				24.55	-0.67625
				24.65	-1.46535
				24.75	-2.0649
				24.85	-1.6055
				24.95	-1.142
				25.05	-0.6152
				25.15	0.25145
				25.25	0.917
				25.35	0.9535
				25.45	0.2683
				25.55	-0.7702
				25.65	-0.3155
				25.75	-0.3173
				25.85	-1.44175
				25.95	-2.15565
				26.05	-1.7255
				26.15	-0.8934
				26.25	-1.0012
				26.35	-0.6068
				26.45	0.3873
				26.55	0.55
				26.65	-0.10775
				26.75	0.12725
				26.85	-0.12255
				26.95	-1.69775
				27.05	-2.2488
				27.15	-1.82995
				27.25	-1.58725
				27.35	-1.09655
				27.45	-0.85705
				27.55	-1.1975
				27.65	-0.2506
				27.75	0.7665
				27.85	0.3595
				27.95	-0.06295
				28.05	-0.15925
				28.15	-0.8269
				28.25	-1.85475
				28.35	-1.6624
				28.45	-1.0954
				28.55	-1.12375
				28.65	-0.3751
				28.75	0.687
				28.85	0.37525
				28.95	0.11025
				29.05	0.448
				29.15	-0.0246
				29.25	-0.7313
				29.35	-1.71995
				29.45	-2.1556
				29.55	-1.62845
				29.65	-1.91505
				29.75	-1.4898
				29.85	-0.7466
				29.95	-0.519
				30.05	0.40025
				30.15	0.885
				30.25	0.538
				30.35	-0.0717
				30.45	-0.28705
				30.55	-0.65165
				30.65	-1.45885
				30.75	-1.96355
				30.85	-2.0886
				30.95	-1.4908
				31.05	-1.01215
				31.15	-0.37845
				31.25	0.0021
				31.35	0.13645
				31.45	0.3856
				31.55	-0.10585
				31.65	-0.27455
				31.75	-0.61055
				31.85	-1.21605
				31.95	-2.0236
				32.05	-1.85385
				32.15	-0.82525
				32.25	-0.22155
				32.35	0.4045
				32.45	0.446
				32.55	0.605
				32.65	0.661
				32.75	-0.1342
				32.85	-1.31245
				32.95	-1.9043
				33.05	-2.0258
				33.15	-1.9004
				33.25	-1.0941
				33.35	-0.9167
				33.45	-1.1043
				33.55	-0.5627
				33.65	-0.3447
				33.75	-0.1391
				33.85	0.37195
				33.95	-0.20165
				34.05	-0.07965
				34.15	-0.652
				34.25	-1.17705
				34.35	-1.03865
				34.45	-1.5919
				34.55	-1.82785
				34.65	-1.57955
				34.75	-0.5796
				34.85	-0.0796
				34.95	0.2798
				35.05	0.6058
				35.15	0.418
				35.25	-0.2217
				35.35	-0.6827
				35.45	-1.2352
				35.55	-1.68305
				35.65	-2.5315
				35.75	-2.6281
				35.85	-2.03885
				35.95	-0.7789
				36.05	0.2503
				36.15	0.07325
				36.25	0.20795
				36.35	-0.60245
				36.45	-0.96385
				36.55	-0.7766
				36.65	-1.41745
				36.75	-1.9062
				36.85	-2.15395
				36.95	-1.55755
				37.05	-0.26455
				37.15	-0.1523
				37.25	-0.25475
				37.35	0.32305
				37.45	0.76
				37.55	0.35385
				37.65	-0.978
				37.75	-1.23305
				37.85	-0.95205
				37.95	-1.4926
				38.05	-1.6745
				38.15	-1.81295
				38.25	-1.4515
				38.35	-0.2008
				38.45	0.434
				38.55	-0.05975
				38.65	-0.13425
				38.75	0.182
				38.85	-0.34545
				38.95	-0.5986
				39.05	-0.4653
				39.15	-1.2597
				39.25	-1.7996
				39.35	-2.08365
				39.45	-1.6648
				39.55	-0.5716
				39.65	-0.82285
				39.75	-0.03995
				39.85	0.8915
				39.95	0.1306
				40.05	-0.6509
