# Supplementary material for: Single nuclear spin detection and control in a van der Waals material
Source: Nature. 2025 Jul 9;643(8073):943–9. doi: 10.1038/s41586-025-09258-7 (PMC12286849; doi:10.1038/s41586-025-09258-7)
Supplement: Supplementary file 5 — Source Data Fig. 4 [file 41586_2025_9258_MOESM5_ESM.xlsx]

## Sheet: Sheet1
Figure 4(b)				Figure 4(d)
f_RF = 151.443 MHz		f_RF = 151.6 MHz		tau (us)	Contrast (%)
tau (us)	Contrast (%)	tau (us)	Contrast (%)	1	1.938
0.3	2.6975	0.3	2.2485	2	1.977
0.5	3.014	0.5	1.7915	3	1.688
0.7	3.0835	0.7	1.279	4	1.951
0.9	2.6975	0.9	0.821	5	1.751
1.1	2.78	1.1	0.643	6	1.713
1.3	3.018	1.3	-0.233	7	1.844
1.5	2.7445	1.5	-0.323	8	1.434
1.7	2.7675	1.7	-0.008	9	1.749
1.9	2.9295	1.9	-0.9777	10	1.513
2.1	2.453	2.1	-1.3981	11	1.845
2.3	2.495	2.3	-1.60615	12	1.801
2.5	2.8485	2.5	-2.38975	13	1.723
2.7	2.669	2.7	-2.7231	14	1.565
2.9	2.7645	2.9	-2.8563	15	1.588
3.1	2.589	3.1	-1.95195	16	1.582
3.3	2.44	3.3	-1.19595	17	1.784
3.5	2.8555	3.5	-1.66355	18	1.528
3.7	2.8085	3.7	-1.4087	19	1.552
3.9	2.5155	3.9	-1.1183	20	1.714
4.1	2.452	4.1	-0.51045	21	1.454
4.3	2.6075	4.3	0.2595	22	1.609
4.5	2.6615	4.5	0.6315	23	1.767
4.7	2.3095	4.7	0.36765	24	1.724
4.9	2.3035	4.9	0.78165	25	1.692
5.1	2.5145	5.1	2.0015	26	1.389
5.3	2.0975	5.3	2.078	27	1.663
5.5	2.2175	5.5	2.083	28	1.452
5.7	2.784	5.7	2.0495	29	1.483
5.9	2.4405	5.9	1.753	30	1.169
6.1	2.3725	6.1	2.229	31	1.422
6.3	2.6245	6.3	2.7015	32	1.509
6.5	2.304	6.5	2.4865	33	1.625
6.7	2.2705	6.7	1.861	34	1.701
6.9	2.389	6.9	1.4105	35	1.379
7.1	1.9675	7.1	1.2905	36	1.316
7.3	1.9505	7.3	0.8165	37	1.385
7.5	1.8885	7.5	0.507	38	1.268
7.7	1.727	7.7	0.0714	39	1.489
7.9	2.118	7.9	-0.1856	40	1.333
8.1	1.854	8.1	-0.17765	41	1.417
8.3	1.776	8.3	-0.881	42	1.433
8.5	2.2095	8.5	-1.2762	43	1.187
8.7	2.202	8.7	-1.51075	44	1.312
8.9	1.7475	8.9	-2.0138	45	1.336
9.1	1.7695	9.1	-1.9523	46	1.573
9.3	1.9385	9.3	-1.442	47	1.331
9.5	1.581	9.5	-1.045	48	1.47
9.7	1.3785	9.7	-1.4326	49	1.397
9.9	1.99	9.9	-1.2526	50	1.126
10.1	2.136	10.1	-0.99195	51	1.363
10.3	1.549	10.3	-1.35885	52	1.43
10.5	1.586	10.5	-1.0797	53	1.244
10.7	1.654	10.7	-0.51625	54	1.477
10.9	1.358	10.9	0.42015	55	1.338
11.1	1.408	11.1	0.44285	56	1.267
11.3	1.8155	11.3	0.58085	57	1.074
11.5	1.903	11.5	1.8095	58	1.46
11.7	1.827	11.7	1.887	59	1.309
11.9	1.4215	11.9	1.293	60	1.338
12.1	1.602	12.1	0.4081	61	1.36
12.3	2.0355	12.3	0.1196	62	1.185
12.5	1.6595	12.5	0.8995	63	1.461
12.7	1.6515	12.7	1.1705	64	1.394
12.9	1.3565	12.9	1.374	65	1.123
13.1	1.2925	13.1	1.409	66	1.039
13.3	1.516	13.3	1.234	67	1.213
13.5	1.397	13.5	1.2775	68	1.129
13.7	1.753	13.7	1.1725	69	1.034
13.9	1.696	13.9	0.3371	70	1.462
14.1	1.263	14.1	-0.28215	71	1.051
14.3	1.489	14.3	-0.36635	72	1.308
14.5	1.554	14.5	-0.1776	73	1.185
14.7	1.3295	14.7	-0.5888	74	1.338
14.9	1.2015	14.9	-1.3548	75	1.219
15.1	1.3435	15.1	-1.02505	76	0.99
15.3	1.45	15.3	-1.0257	77	0.779
15.5	1.0645	15.5	-1.34035	78	1.505
15.7	0.9215	15.7	-1.4353	79	1.006
15.9	0.8615	15.9	-1.5798	80	1.14
16.1	0.7255	16.1	-1.36665	81	1.226
16.3	1.128	16.3	-0.8555	82	1.129
16.5	1.288	16.5	-0.5342	83	0.919
16.7	1.1255	16.7	-0.39915	84	0.999
16.9	1.0305	16.9	-0.012	85	1.061
17.1	0.781	17.1	0.1975	86	1.376
17.3	1.152	17.3	-0.1147	87	0.901
17.5	1.3545	17.5	0.2073	88	1.224
17.7	0.89	17.7	0.28525	89	1.122
17.9	0.9275	17.9	0.02125	90	1.007
18.1	1.1105	18.1	-0.0053	91	0.836
18.3	1.1055	18.3	0.5377	92	0.984
18.5	1.182	18.5	1.045	93	1.017
18.7	1.0135	18.7	0.432	94	0.735
18.9	1.2245	18.9	-0.05535	95	1.061
19.1	1.043	19.1	0.46565	96	0.852
19.3	0.942	19.3	1.7525	97	0.991
19.5	1.0965	19.5	1.301	98	1.071
19.7	0.7995	19.7	-0.09525	99	0.817
19.9	0.7685	19.9	-0.11875	100	0.934
		20.1	0.00735	101	1.056
		20.3	0.15535	102	0.613
		20.5	0.2605	103	1.181
		20.7	0.333	104	1.253
		20.9	0.00395	105	1.154
				106	0.893
				107	1.036
				108	0.738
				109	1.315
				110	1.121
				111	1.085
				112	0.747
				113	0.98
				114	0.799
				115	0.843
				116	0.786
				117	0.689
				118	0.707
				119	0.842
				120	0.539
				121	0.995
				122	0.844
				123	1.002
				124	0.911
				125	0.951
				126	0.55
				127	0.638
				128	0.747
				129	0.854
				130	1.052
				131	0.764
				132	1.069
				133	0.907
				134	1.042
				135	0.827
				136	0.666
				137	0.496
				138	0.819
				139	0.946
				140	0.719
				141	0.665
				142	0.707
				143	0.545
				144	0.661
				145	0.719
				146	0.759
				147	0.733
				148	0.863
				149	0.758
				150	0.895
