# Supplementary material for: Single nuclear spin detection and control in a van der Waals material
Source: Nature. 2025 Jul 9;643(8073):943–9. doi: 10.1038/s41586-025-09258-7 (PMC12286849; doi:10.1038/s41586-025-09258-7)
Supplement: Supplementary file 6 — Source Data Fig. 5 [file 41586_2025_9258_MOESM6_ESM.xlsx]

## Sheet: Sheet1
Figure 5(b)				Figure 5(d)
Experiment		Simulation		Experiment		Simulation
Frequency (GHz)	Contrast (%)	Frequency (GHz)	Contrast (%)	Frequency (GHz)	Contrast (%)	Frequency (GHz)	Contrast (%)
1.7	0.0129896	1.7	0	1.7	-0.00282869	1.7	0
1.705	0.0540072	1.7015	0	1.7025	0.0534235	1.7015	0
1.71	-0.0449492	1.703	0	1.705	-0.0181979	1.703	0
1.715	-0.00255029	1.7045	0	1.7075	-0.0322662	1.7045	0
1.72	0.10619	1.706	0	1.71	-0.0630045	1.706	0
1.725	-0.0881538	1.7075	0	1.7125	-0.0395154	1.7075	0
1.73	-0.08236	1.709	0	1.715	-0.0112109	1.709	0
1.735	0.0482516	1.7105	0	1.7175	-0.00228316	1.7105	0
1.74	0.117318	1.712	0	1.72	-0.0285524	1.712	0
1.745	0.14456	1.7135	0	1.7225	-0.0222369	1.7135	0
1.75	-0.0236922	1.715	0	1.725	0.0105157	1.715	0
1.755	0.0297189	1.7165	0	1.7275	-0.00110818	1.7165	0
1.76	0.0228507	1.718	0	1.73	0.0870993	1.718	0
1.765	-0.0823983	1.7195	0	1.7325	0.0438768	1.7195	0
1.77	0.0643671	1.721	0	1.735	-0.00695161	1.721	0
1.775	-0.00750002	1.7225	0	1.7375	-0.00871408	1.7225	0
1.78	-0.017246	1.724	0	1.74	0.0519548	1.724	0
1.785	0.0847032	1.7255	0	1.7425	0.0307632	1.7255	0
1.79	0.159141	1.727	0	1.745	0.0743004	1.727	0
1.795	0.229358	1.7285	0	1.7475	0.024049	1.7285	0
1.8	0.108876	1.73	0	1.75	0.000643803	1.73	0
1.805	0.007848	1.7315	0	1.7525	0.0218459	1.7315	0
1.81	0.0973653	1.733	0	1.755	0.0207968	1.733	0
1.815	0.120004	1.7345	0	1.7575	-0.0897144	1.7345	0
1.82	0.100051	1.736	0	1.76	-0.00850427	1.736	0
1.825	0.101586	1.7375	0	1.7625	0.0773428	1.7375	0
1.83	0.252764	1.739	0	1.765	0.0776575	1.739	0
1.835	0.103505	1.7405	0	1.7675	-0.0269158	1.7405	0
1.84	-0.10377	1.742	0	1.77	-0.0161626	1.742	0
1.845	0.0586116	1.7435	0	1.7725	-0.0368192	1.7435	0
1.85	0.0616812	1.745	0	1.775	0.0860503	1.745	0
1.855	-0.045755	1.7465	0	1.7775	-0.094771	1.7465	0
1.86	0.151467	1.748	0	1.78	0.0304485	1.748	0
1.865	0.045182	1.7495	0	1.7825	0.0126139	1.7495	0
1.87	0.318377	1.751	0	1.785	0.0325466	1.751	0
1.875	0.258903	1.7525	0	1.7875	0.0876239	1.7525	0
1.88	0.487205	1.754	0	1.79	0.052899	1.754	0
1.885	0.135735	1.7555	0	1.7925	-0.00288114	1.7555	0
1.89	0.363653	1.757	0	1.795	0.00663411	1.757	0
1.895	0.319528	1.7585	0	1.7975	0.0235245	1.7585	0
1.9	0.444614	1.76	0	1.8	0.0146072	1.76	0
1.905	0.605385	1.7615	0	1.8025	0.0164956	1.7615	0
1.91	0.523656	1.763	0	1.805	0.127699	1.763	0
1.915	0.654115	1.7645	0	1.8075	0.0622359	1.7645	0
1.92	0.771911	1.766	0	1.81	-0.00572418	1.766	0
1.925	0.810281	1.7675	0	1.8125	-0.0218382	1.7675	0
1.93	0.769608	1.769	0	1.815	0.0313926	1.769	0
1.935	0.921937	1.7705	0	1.8175	0.0269865	1.7705	0
1.94	0.90045	1.772	0	1.82	0.0474437	1.772	0
1.945	0.844046	1.7735	0	1.8225	0.0847913	1.7735	0
1.95	0.865534	1.775	0	1.825	0.0270914	1.775	0
1.955	1.14755	1.7765	0	1.8275	0.00967647	1.7765	0
1.96	0.665242	1.778	0	1.83	0.0714679	1.778	0
1.965	0.486821	1.7795	0	1.8325	0.063285	1.7795	0
1.97	0.787642	1.781	0	1.835	0.133259	1.781	0
1.975	0.675218	1.7825	0	1.8375	0.0669568	1.7825	0
1.98	0.483368	1.784	0	1.84	0.142701	1.784	0
1.985	0.597327	1.7855	0	1.8425	0.188966	1.7855	0
1.99	0.413918	1.787	0	1.845	0.349897	1.787	0
1.995	0.218615	1.7885	0	1.8475	0.284958	1.7885	0
2	0.50639	1.79	0	1.85	0.533802	1.79	0
2.005	0.626104	1.7915	0	1.8525	0.77289	1.7915	0
2.01	0.57584	1.793	0	1.855	0.910111	1.793	0
2.015	0.383606	1.7945	0	1.8575	0.919553	1.7945	0
2.02	0.350991	1.796	0	1.86	1.06726	1.796	0
2.025	0.618047	1.7975	0	1.8625	0.910321	1.7975	0
2.03	0.353293	1.799	0	1.865	0.697355	1.799	0
2.035	0.529796	1.8005	0	1.8675	0.636613	1.8005	0
2.04	0.40893	1.802	0	1.87	0.451134	1.802	0
2.045	0.465718	1.8035	0	1.8725	0.575031	1.8035	0
2.05	0.77805	1.805	0	1.875	0.328915	1.805	0
2.055	0.834837	1.8065	0	1.8775	0.225684	1.8065	0
2.06	0.723948	1.808	0	1.88	0.151409	1.808	0
2.065	0.885102	1.8095	0	1.8825	0.045975	1.8095	0
2.07	0.893927	1.811	0	1.885	0.130112	1.811	0
2.075	0.776131	1.8125	0	1.8875	0.0218459	1.8125	0
2.08	0.80606	1.814	0	1.89	0.0408345	1.814	0
2.085	1.00674	1.8155	0	1.8925	0.108711	1.8155	3.52597e-05
2.09	0.636464	1.817	0	1.895	0.0859453	1.817	0.00066193
2.095	0.456509	1.8185	0	1.8975	0.0485977	1.8185	0.00307369
2.1	0.548213	1.82	0	1.9	0.0706286	1.82	0.00848157
2.105	0.614593	1.8215	0	1.9025	0.0334908	1.8215	0.0187837
2.11	0.474543	1.823	1.5339e-05	1.905	0.0143974	1.823	0.0330827
2.115	0.478764	1.8245	7.17725e-07	1.9075	0.0633899	1.8245	0.0587539
2.12	0.649894	1.826	6.23044e-05	1.91	0.0277208	1.826	0.0888722
2.125	0.397803	1.8275	0.000156737	1.9125	0.140918	1.8275	0.130123
2.13	0.321063	1.829	0.000391249	1.915	-0.0471213	1.829	0.176261
2.135	0.0628323	1.8305	0.000671888	1.9175	0.0475486	1.8305	0.225336
2.14	0.403558	1.832	0.000993123	1.92	0.0397854	1.832	0.286545
2.145	0.263891	1.8335	0.0018831	1.9225	-0.0191945	1.8335	0.342342
2.15	0.296122	1.835	0.00299313	1.925	0.0467094	1.835	0.400546
2.155	-0.00504434	1.8365	0.0042546	1.9275	-0.0235587	1.8365	0.465355
2.16	-0.00500597	1.838	0.00576868	1.93	0.0129287	1.838	0.519658
2.165	0.194058	1.8395	0.00877387	1.9325	0.0474437	1.8395	0.584348
2.17	0.106958	1.841	0.011748	1.935	0.0747201	1.841	0.648004
2.175	-0.126025	1.8425	0.0145133	1.9375	0.0433523	1.8425	0.696431
2.18	0.0181695	1.844	0.0179623	1.94	0.0719924	1.844	0.767151
2.185	0.0950631	1.8455	0.0218641	1.9425	-0.047971	1.8455	0.825319
2.19	-0.104653	1.847	0.0276084	1.945	-0.0108123	1.847	0.871676
2.195	-0.0258025	1.8485	0.0321353	1.9475	0.0313926	1.8485	0.930782
2.2	-0.00757676	1.85	0.0396956	1.95	0.0215312	1.85	0.958325
2.205	-0.109488	1.8515	0.0458165	1.9525	-0.00415054	1.8515	0.979147
2.21	0.150316	1.853	0.0522226	1.955	-0.0222369	1.853	1
2.215	0.115399	1.8545	0.0596404	1.9575	0.0963313	1.8545	0.979018
2.22	0.116167	1.856	0.0675882	1.96	0.0508008	1.856	0.958182
2.225	-0.0330928	1.8575	0.0779028	1.9625	0.101052	1.8575	0.929201
2.23	-0.151042	1.859	0.0883498	1.965	0.112278	1.859	0.867822
2.235	0.0635997	1.8605	0.100911	1.9675	0.0778673	1.8605	0.825841
2.24	0.0808662	1.862	0.110725	1.97	0.0409394	1.862	0.764474
2.245	-0.00400835	1.8635	0.120908	1.9725	0.108606	1.8635	0.695821
2.25	0.063216	1.865	0.129242	1.975	0.081749	1.865	0.649052
2.255	-0.0494768	1.8665	0.142426	1.9775	0.138505	1.8665	0.582033
2.26	0.157223	1.868	0.157672	1.98	0.10913	1.868	0.521254
2.265	0.037508	1.8695	0.17364	1.9825	0.191169	1.8695	0.463727
2.27	0.0302177	1.871	0.188926	1.985	0.198932	1.871	0.399428
2.275	0.11962	1.8725	0.202497	1.9875	0.198198	1.8725	0.340878
2.28	-0.216118	1.874	0.216549	1.99	0.209843	1.874	0.285052
2.285	0.219766	1.8755	0.228553	1.9925	0.248974	1.8755	0.223652
2.29	0.0789477	1.877	0.24832	1.995	0.277929	1.877	0.175019
2.295	-0.0344742	1.8785	0.270404	1.9975	0.233552	1.8785	0.126817
2.3	0.00485513	1.88	0.29261	2	0.246981	1.88	0.0868845
		1.8815	0.307969	2.0025	0.234601	1.8815	0.056676
		1.883	0.325009	2.005	0.188127	1.883	0.0326305
		1.8845	0.342066	2.0075	0.132945	1.8845	0.0179933
		1.886	0.355572	2.01	0.192533	1.886	0.0077142
		1.8875	0.381503	2.0125	0.152143	1.8875	0.00296777
		1.889	0.40956	2.015	0.210997	1.889	0.000544287
		1.8905	0.439019	2.0175	0.192323	1.8905	3.10636e-05
		1.892	0.457449	2.02	0.260829	1.892	0
		1.8935	0.476356	2.0225	0.268172	1.8935	0
		1.895	0.49569	2.025	0.216242	1.895	0
		1.8965	0.521657	2.0275	0.261773	1.8965	0
		1.898	0.550816	2.03	0.190645	1.898	0
		1.8995	0.582659	2.0325	0.156864	1.8995	0
		1.901	0.614406	2.035	0.108501	1.901	0
		1.9025	0.631222	2.0375	0.140183	1.9025	0
		1.904	0.649011	2.04	0.0832177	1.904	0
		1.9055	0.665261	2.0425	0.0623408	1.9055	0
		1.907	0.697178	2.045	0.0983246	1.907	0
		1.9085	0.727542	2.0475	0.127384	1.9085	0
		1.91	0.759026	2.05	0.052899	1.91	0
		1.9115	0.788876	2.0525	0.0578297	1.9115	0
		1.913	0.80384	2.055	0.062131	1.913	0
		1.9145	0.813136	2.0575	0.0408345	1.9145	0
		1.916	0.824825	2.06	0.0534235	1.916	0
		1.9175	0.848282	2.0625	0.0565708	1.9175	0
		1.919	0.873599	2.065	0.0607672	1.919	0
		1.9205	0.897834	2.0675	0.0328614	1.9205	0
		1.922	0.915663	2.07	-0.0300631	1.922	0
		1.9235	0.916926	2.0725	0.0370577	1.9235	0
		1.925	0.917837	2.075	0.0456603	1.925	0
		1.9265	0.927187	2.0775	0.0410443	1.9265	0
		1.928	0.946951	2.08	0.0269865	1.928	0
		1.9295	0.967952	2.0825	0.0806999	1.9295	0
		1.931	0.981618	2.085	0.0673764	1.931	0
		1.9325	0.989606	2.0875	0.0510106	1.9325	0
		1.934	0.983112	2.09	0.0477585	1.934	0
		1.9355	0.970496	2.0925	-0.00191598	1.9355	0
		1.937	0.97165	2.095	0.027511	1.937	0
		1.9385	0.98068	2.0975	0.0246785	1.9385	0
		1.94	0.995841	2.1	0.063285	1.94	0
		1.9415	1	2.1025	0.0515352	1.9415	0
		1.943	0.99561	2.105	0.0984295	1.943	0
		1.9445	0.985024	2.1075	-0.0296329	1.9445	0
		1.946	0.966835	2.11	-0.0204954	1.946	0
		1.9475	0.96358	2.1125	-0.00211531	1.9475	0
		1.949	0.962949	2.115	0.0189085	1.949	0
		1.9505	0.972662	2.1175	0.0668519	1.9505	0
		1.952	0.963938	2.12	0.0483879	1.952	0
		1.9535	0.944708	2.1225	0.0368479	1.9535	0
		1.955	0.925504	2.125	0.141232	1.955	0
		1.9565	0.898028	2.1275	0.103885	1.9565	0
		1.958	0.889507	2.13	0.0791263	1.958	0
		1.9595	0.878027	2.1325	0.140393	1.9595	0
		1.961	0.878565	2.135	0.200716	1.961	0
		1.9625	0.862005	2.1375	0.200611	1.9625	0
		1.964	0.840183	2.14	0.186029	1.964	0
		1.9655	0.812881	2.1425	0.193687	1.9655	0
		1.967	0.775901	2.145	0.411373	1.967	0
		1.9685	0.761821	2.1475	0.503903	1.9685	0
		1.97	0.744958	2.15	0.501805	1.97	0
		1.9715	0.733236	2.1525	0.780128	1.9715	0
		1.973	0.706958	2.155	0.985331	1.973	0
		1.9745	0.679428	2.1575	0.862482	1.9745	0
		1.976	0.651649	2.16	0.787892	1.976	0
		1.9775	0.619123	2.1625	0.594964	1.9775	0
		1.979	0.605837	2.165	0.561183	1.979	0
		1.9805	0.590244	2.1675	0.454176	1.9805	0
		1.982	0.578341	2.17	0.314018	1.982	0
		1.9835	0.556202	2.1725	0.317585	1.9835	0
		1.985	0.534438	2.175	0.159277	1.985	0
		1.9865	0.514498	2.1775	0.151723	1.9865	0
		1.988	0.486387	2.18	0.1042	1.988	0
		1.9895	0.476575	2.1825	0.110284	1.9895	0
		1.991	0.465499	2.185	0.0569904	1.991	0
		1.9925	0.461318	2.1875	0.167145	1.9925	0
		1.994	0.451002	2.19	0.136407	1.994	0
		1.9955	0.438278	2.1925	0.0684255	1.9955	0
		1.997	0.426796	2.195	0.0449259	1.997	0
		1.9985	0.411223	2.1975	0.0227901	1.9985	0
		2	0.406269	2.2	0.079441	2	0
		2.0015	0.406481	2.2025	0.052899	2.0015	0
		2.003	0.407524	2.205	-0.000877379	2.003	0
		2.0045	0.40407	2.2075	-0.0319305	2.0045	0
		2.006	0.397978	2.21	0.0483879	2.006	0
		2.0075	0.397366	2.2125	0.0347497	2.0075	0
		2.009	0.392089	2.215	0.0933939	2.009	0
		2.0105	0.391163	2.2175	-0.0200443	2.0105	0
		2.012	0.400809	2.22	0.00579484	2.012	0
		2.0135	0.411371	2.2225	0.033281	2.0135	0
		2.015	0.421482	2.225	0.0118796	2.015	0
		2.0165	0.422086	2.2275	0.0335957	2.0165	0
		2.018	0.429869	2.23	-0.00381483	2.018	0
		2.0195	0.433008	2.2325	0.0664323	2.0195	0
		2.021	0.435294	2.235	0.0481781	2.021	0
		2.0225	0.454289	2.2375	-0.000625597	2.0225	0
		2.024	0.474578	2.24	0.029819	2.024	0
		2.0255	0.495844	2.2425	0.0374774	2.0255	0
		2.027	0.504586	2.245	0.0653832	2.027	0
		2.0285	0.516903	2.2475	0.00925684	2.0285	0
		2.03	0.52922	2.25	0.0227901	2.03	0
		2.0315	0.549674	2.2525	-0.00921765	2.0315	0
		2.033	0.575011	2.255	0.00988629	2.033	0
		2.0345	0.602336	2.2575	-0.0604238	2.0345	0
		2.036	0.630479	2.26	-0.0340706	2.036	0
		2.0375	0.642959	2.2625	-0.00836788	2.0375	0
		2.039	0.65805	2.265	0.0231048	2.039	0
		2.0405	0.671936	2.2675	0.0206919	2.0405	0
		2.042	0.701731	2.27	0.0279306	2.042	0
		2.0435	0.730793	2.2725	0.0326516	2.0435	0
		2.045	0.76098	2.275	-0.0685017	2.045	0
		2.0465	0.79035	2.2775	-0.00942747	2.0465	0
		2.048	0.804622	2.28	0.0385265	2.048	0
		2.0495	0.813483	2.2825	0.0141876	2.0495	0
		2.051	0.824968	2.285	0.0235245	2.051	0
		2.0525	0.848374	2.2875	-0.0142848	2.0525	0
		2.054	0.87363	2.29	0.0740906	2.054	0
		2.0555	0.89785	2.2925	-0.027797	2.0555	0
		2.057	0.915663	2.295	0.00363371	2.057	0
		2.0585	0.916926	2.2975	-0.00654247	2.0585	0
		2.06	0.917837	2.3	-0.0226355	2.06	0
		2.0615	0.927187			2.0615	0
		2.063	0.946951			2.063	0
		2.0645	0.967952			2.0645	0
		2.066	0.981618			2.066	0
		2.0675	0.989606			2.0675	0
		2.069	0.983112			2.069	0
		2.0705	0.970496			2.0705	0
		2.072	0.97165			2.072	0
		2.0735	0.98068			2.0735	0
		2.075	0.995841			2.075	0
		2.0765	1			2.0765	0
		2.078	0.99561			2.078	0
		2.0795	0.985024			2.0795	0
		2.081	0.966835			2.081	0
		2.0825	0.96358			2.0825	0
		2.084	0.962949			2.084	0
		2.0855	0.972662			2.0855	0
		2.087	0.963938			2.087	0
		2.0885	0.944708			2.0885	0
		2.09	0.925504			2.09	0
		2.0915	0.898028			2.0915	0
		2.093	0.889492			2.093	0
		2.0945	0.878027			2.0945	0
		2.096	0.878502			2.096	0
		2.0975	0.861849			2.0975	0
		2.099	0.839791			2.099	0
		2.1005	0.812209			2.1005	0
		2.102	0.774908			2.102	0
		2.1035	0.759938			2.1035	0
		2.105	0.741965			2.105	0
		2.1065	0.728982			2.1065	0
		2.108	0.701189			2.108	0
		2.1095	0.670654			2.1095	0
		2.111	0.639901			2.111	0
		2.1125	0.604609			2.1125	0
		2.114	0.587874			2.114	0
		2.1155	0.56838			2.1155	0
		2.117	0.550733			2.117	0
		2.1185	0.524067			2.1185	0
		2.12	0.494743			2.12	0
		2.1215	0.468681			2.1215	0
		2.123	0.434165			2.123	0
		2.1245	0.416935			2.1245	0
		2.126	0.397911			2.126	0.000107494
		2.1275	0.383415			2.1275	0.00144322
		2.129	0.362652			2.129	0.00423059
		2.1305	0.337367			2.1305	0.0112468
		2.132	0.31607			2.132	0.0229379
		2.1335	0.290315			2.1335	0.0407313
		2.135	0.277027			2.135	0.0679417
		2.1365	0.264055			2.1365	0.101564
		2.138	0.249851			2.138	0.143519
		2.1395	0.23043			2.1395	0.194052
		2.141	0.209052			2.141	0.24559
		2.1425	0.194869			2.1425	0.303573
		2.144	0.17554			2.144	0.365169
		2.1455	0.16261			2.1455	0.4188
		2.147	0.15249			2.147	0.483631
		2.1485	0.140967			2.1485	0.544821
		2.15	0.128872			2.15	0.598635
		2.1515	0.114117			2.1515	0.669091
		2.153	0.10486			2.153	0.722308
		2.1545	0.0909417			2.1545	0.779548
		2.156	0.079722			2.156	0.846393
		2.1575	0.0727863			2.1575	0.890156
		2.159	0.0650181			2.159	0.935312
		2.1605	0.0568247			2.1605	0.978708
		2.162	0.0471374			2.162	0.982576
		2.1635	0.0405467			2.1635	0.994886
		2.165	0.0335307			2.165	0.981358
		2.1665	0.0280163			2.1665	0.938249
		2.168	0.0241949			2.168	0.914034
		2.1695	0.0196763			2.1695	0.858413
		2.171	0.0160734			2.171	0.79682
		2.1725	0.0117373			2.1725	0.748947
		2.174	0.00903885			2.174	0.678923
		2.1755	0.00667567			2.1755	0.622319
		2.177	0.0045524			2.177	0.566403
		2.1785	0.00325171			2.1785	0.497986
		2.18	0.00195365			2.18	0.443524
		2.1815	0.00147419			2.1815	0.383736
		2.183	0.000782166			2.183	0.318976
		2.1845	0.000346071			2.1845	0.265213
		2.186	0.000143241			2.186	0.206514
		2.1875	9.19038e-05			2.1875	0.158089
		2.189	3.12596e-05			2.189	0.113344
		2.1905	1.56694e-05			2.1905	0.0765639
		2.192	0			2.192	0.0464395
		2.1935	0			2.1935	0.0272528
		2.195	0			2.195	0.0135474
		2.1965	0			2.1965	0.00594158
		2.198	0			2.198	0.00195634
		2.1995	0			2.1995	0.000285394
		2.201	0			2.201	0
		2.2025	0			2.2025	0
		2.204	0			2.204	0
		2.2055	0			2.2055	0
		2.207	0			2.207	0
		2.2085	0			2.2085	0
		2.21	0			2.21	0
		2.2115	0			2.2115	0
		2.213	0			2.213	0
		2.2145	0			2.2145	0
		2.216	0			2.216	0
		2.2175	0			2.2175	0
		2.219	0			2.219	0
		2.2205	0			2.2205	0
		2.222	0			2.222	0
		2.2235	0			2.2235	0
		2.225	0			2.225	0
		2.2265	0			2.2265	0
		2.228	0			2.228	0
		2.2295	0			2.2295	0
		2.231	0			2.231	0
		2.2325	0			2.2325	0
		2.234	0			2.234	0
		2.2355	0			2.2355	0
		2.237	0			2.237	0
		2.2385	0			2.2385	0
		2.24	0			2.24	0
		2.2415	0			2.2415	0
		2.243	0			2.243	0
		2.2445	0			2.2445	0
		2.246	0			2.246	0
		2.2475	0			2.2475	0
		2.249	0			2.249	0
		2.2505	0			2.2505	0
		2.252	0			2.252	0
		2.2535	0			2.2535	0
		2.255	0			2.255	0
		2.2565	0			2.2565	0
		2.258	0			2.258	0
		2.2595	0			2.2595	0
		2.261	0			2.261	0
		2.2625	0			2.2625	0
		2.264	0			2.264	0
		2.2655	0			2.2655	0
		2.267	0			2.267	0
		2.2685	0			2.2685	0
		2.27	0			2.27	0
		2.2715	0			2.2715	0
		2.273	0			2.273	0
		2.2745	0			2.2745	0
		2.276	0			2.276	0
		2.2775	0			2.2775	0
		2.279	0			2.279	0
		2.2805	0			2.2805	0
		2.282	0			2.282	0
		2.2835	0			2.2835	0
		2.285	0			2.285	0
		2.2865	0			2.2865	0
		2.288	0			2.288	0
		2.2895	0			2.2895	0
		2.291	0			2.291	0
		2.2925	0			2.2925	0
		2.294	0			2.294	0
		2.2955	0			2.2955	0
		2.297	0			2.297	0
		2.2985	0			2.2985	0
		2.3	0			2.3	0
